# Supplementary material for: Continuous vital sign monitoring of acute Lassa fever using wearable biosensor devices in West Africa
Source: Commun Med (Lond). 2025 Jul 11;5:290. doi: 10.1038/s43856-025-01002-6 (PMC12254359; doi:10.1038/s43856-025-01002-6)
Supplement: Supplementary file 3 — Supplementary Data 1 [file 43856_2025_1002_MOESM3_ESM.xls]

## Sheet: G8109
index	date	heart_rate	respiration_rate	battery	memory	skin_temperature	applied_status	impedance	gross-activity	trailing-activity	td-hrv	hr	magnitude-activity	respiration-rate	tilt	ecg-quality	cheyne-stokes	date_diff
307	2019-03-21 08:34:00	92.4615	13.6923	99	0.0769231	34	1											64 days 22:15:00.000000000
308	2019-03-21 08:35:00	90.3333	25.4	99	0.2	34.8	1	8565										0 days 00:01:00.000000000
309	2019-03-21 08:36:00	86.8667	26.2	99	0.666667	35	1	5358										0 days 00:01:00.000000000
310	2019-03-21 08:37:00	86.1333	26.6667	99	0.933333	35	1	3222										0 days 00:01:00.000000000
311	2019-03-21 08:38:00	86.0667	27.4667	99	1	35	1	1925.33										0 days 00:01:00.000000000
312	2019-03-21 08:39:00	89.7333	26.3333	99	1	35.3333	1	1333.33										0 days 00:01:00.000000000
313	2019-03-21 08:40:00	101.067	20.8667	99	1	36	1	952.667	0.0643801	0.037202	0.0749852	101.385	0	20.8462	6.6035	1		0 days 00:01:00.000000000
314	2019-03-21 08:41:00	95.6	23	99	1	35.1333	1	288	0.00344782	0.0365324	0.17638	95.4615	0	23	78.2952	1		0 days 00:01:00.000000000
315	2019-03-21 08:42:00	97.7333	25.6	99	1	35	1	22.6667	0.029887	0.0189819	0.150612	97.7692	0	25.7692	73.0356	1		0 days 00:01:00.000000000
316	2019-03-21 08:43:00	96.0667	22.6	99	1	35	1	28	0.00399591	0.0228202	0.165952	96	0	22.5385	60.6633	1		0 days 00:01:00.000000000
317	2019-03-21 08:44:00	94.2667	25.2	99	1	35.8	1	134	0.00499875	0.010567	0.164215	94.3077	0	25.3077	54.9843	1		0 days 00:01:00.000000000
318	2019-03-21 08:45:00	91.4	24.6	99	1	36	1	16	0.00299471	0.00535422	0.147817	91.3846	0	24.6154	51.3365	1		0 days 00:01:00.000000000
319	2019-03-21 08:46:00	89.9333	26.3333	99	1	36	1	54.6667	0.00312003	0.0033464	0.126369	90	0	26.3077	50.8777	1		0 days 00:01:00.000000000
320	2019-03-21 08:47:00	89.0667	26.6	99	0	36	1	62.6667	0.00312069	0.00319365	0.0926784	89.0769	0	26.6154	50.5638	1		0 days 00:01:00.000000000
321	2019-03-21 08:48:00	98	25	99	1	36	1	130										0 days 00:01:00.000000000
322	2019-03-21 08:49:00	118.8	25.4667	99	1	36	1	303.333										0 days 00:01:00.000000000
323	2019-03-21 08:50:00	126	23	99	1	36	1	520										0 days 00:01:00.000000000
324	2019-03-21 08:51:00	99.7333	28.2667	99	1	36	1	395.333										0 days 00:01:00.000000000
325	2019-03-21 08:52:00	67.1333	26.2	99	1	36	1	93.3333										0 days 00:01:00.000000000
326	2019-03-21 08:53:00	65.9333	22.9333	99	1	36	1	116.667	0.00266057	0.00301479	0.189265	66.1539	0	22.9231	80.8732	1		0 days 00:01:00.000000000
327	2019-03-21 08:54:00	68.4	25.3333	99	1	36	1	99.3333	0.00284798	0.00287142	0.181778	68.3077	0	25.3846	81.085	1		0 days 00:01:00.000000000
328	2019-03-21 08:55:00	85.1333	25.2667	99	1	36	1	1.33333	0.00317644	0.0033463	0.220655	85.6154	0	25.1538	80.1038	1		0 days 00:01:00.000000000
329	2019-03-21 08:56:00	84	32.6	99	1	36	1	126.667	0.0027389	0.00353888	0.218719	84	0	32.6923	80.28	1		0 days 00:01:00.000000000
330	2019-03-21 08:57:00	79.6	35.2667	99	1	36	1	1.33333	0.00254915	0.00338707	0.208452	79.3077	0	35.2308	80.3179	1		0 days 00:01:00.000000000
331	2019-03-21 08:58:00	82.2667	35.5333	99	1	36	1	18	0.00250178	0.00263881	0.202078	82.3846	0	35.5385	80.3246	1		0 days 00:01:00.000000000
332	2019-03-21 08:59:00	79.6	34.5333	99	1	36.1333	1	26.6667	0.00355519	0.00468239	0.196127	79.6154	0	34.5385	80.9316	1		0 days 00:01:00.000000000
333	2019-03-21 09:00:00	79.8333	34	99	1	37	1	26.6667										0 days 00:01:00.000000000
334	2019-03-21 09:01:00	78.25	33.5	99	1	37	1	171.25										0 days 00:01:00.000000000
335	2019-03-21 09:23:00	32767	127	99	4	32767	0	34382.5										0 days 00:22:00.000000000
336	2019-03-21 09:26:00	32767	127	99	4	32767	0	148432										0 days 00:03:00.000000000
337	2019-03-21 09:27:00	32767	127	99	4	32767	0	159858										0 days 00:01:00.000000000
338	2019-03-21 09:28:00	12649.2	48.8462	99	4	12624.3	0.615385	148625										0 days 00:01:00.000000000
339	2019-03-21 09:29:00	85	0	99	3.4	35.4667	1	94262										0 days 00:01:00.000000000
340	2019-03-21 09:30:00	86.1333	0	99	3	36	1	58946.7										0 days 00:01:00.000000000
341	2019-03-21 09:41:00	89.7143	0	99	4	35.1429	1	10597.1										0 days 00:11:00.000000000
342	2019-03-21 09:42:00	91	0	99	4	35	1											0 days 00:01:00.000000000
343	2019-03-21 09:53:00	13693.2	62.0833	98	0	13725.4	0.583333	9716.67										0 days 00:11:00.000000000
344	2019-03-21 09:54:00	32767	127	98	0	32767	0	66973.3										0 days 00:01:00.000000000
345	2019-03-21 09:55:00	32767	127	98	0	32767	0	112559										0 days 00:01:00.000000000
346	2019-03-21 09:56:00	32767	127	98	0	32767	0	143090										0 days 00:01:00.000000000
347	2019-03-21 09:57:00	32767	127	98	0	32767	0	162605										0 days 00:01:00.000000000
348	2019-03-21 09:58:00	32767	127	98	0	32767	0	171688										0 days 00:01:00.000000000
349	2019-03-21 09:59:00	83.4	2.2	99	0.2	35	1	8546.67										0 days 00:01:00.000000000
350	2019-03-21 10:00:00	84.8	20.5333	99	0.466667	35	1	6752.67										0 days 00:01:00.000000000
351	2019-03-21 10:01:00	95.2	23.4	99	1	35	1	4374.67										0 days 00:01:00.000000000
352	2019-03-21 10:02:00	111.867	23.7333	99	1	36	1	2846.67	0.0316624	0.0234906	0.0331901	112	0	23.9231	5.92694	1		0 days 00:01:00.000000000
353	2019-03-21 10:03:00	114.2	17.0667	99	1	36	1	1984	0.0424957	0.0408609	0.0334898	113.923	0	17.0769	6.00169	1		0 days 00:01:00.000000000
354	2019-03-21 10:04:00	108.2	18.3333	99	1	36	1	1366.67	0.00609107	0.0312563	0.0475585	107.615	0	18.1538	0.0790372	1		0 days 00:01:00.000000000
355	2019-03-21 10:05:00	106.8	19.2	99	0.266667	36	1	1061.33	0.0200377	0.0139863	0.0279844	106.538	0	19.0769	1.31577	1		0 days 00:01:00.000000000
356	2019-03-21 10:06:00	121.933	21.6	99	0.533333	36	1	779.333	0.045607	0.05173	0.0685272	122.154	0	21.3846	5.37375	1		0 days 00:01:00.000000000
357	2019-03-21 10:07:00	101.867	27.9333	99	0.333333	36	1	378	0.00325962	0.027826	0.105456	101.538	0	27.9231	2.64394	1		0 days 00:01:00.000000000
358	2019-03-21 10:08:00	98.7333	27.1333	99	0	36	1	136	0.00293731	0.00404541	0.101713	98.8461	0	27.0769	2.45114	1		0 days 00:01:00.000000000
359	2019-03-21 10:09:00	94.4	28.8667	99	0.2	36	1	30	0.00270047	0.0028622	0.0789999	94.2308	0	28.9231	2.32104	1		0 days 00:01:00.000000000
360	2019-03-21 10:10:00	88.6667	27.5333	99	0.2	36	1	50.6667	0.00270047	0.00297107	0.0803878	88.8461	0	27.4615	2.32731	1		0 days 00:01:00.000000000
361	2019-03-21 10:11:00	87.4667	29.1333	99	0.466667	36	1	128.667	0.00274484	0.00278639	0.0943381	87.5385	0	29.2308	2.28437	1		0 days 00:01:00.000000000
362	2019-03-21 10:12:00	89.4	26.1333	99	0.4	36.8667	1	23.3333	0.00278502	0.00289005	0.0855846	89.1539	0	26.0769	2.14811	1		0 days 00:01:00.000000000
363	2019-03-21 10:13:00	86.5333	27	99	0	37	1	242	0.0026974	0.00278689	0.0855288	86.5385	0	27	2.2402	1		0 days 00:01:00.000000000
364	2019-03-21 10:14:00	85.6667	26.7333	99	0	37	1	222	0.00278796	0.00382713	0.105985	85.6923	0	26.7692	2.35287	1		0 days 00:01:00.000000000
365	2019-03-21 10:15:00	86.5333	23.2667	99	0.133333	37	1	89.3333	0.00260341	0.00308714	0.120407	86.7692	0	23.3077	2.53533	1		0 days 00:01:00.000000000
366	2019-03-21 10:16:00	85	26.3333	99	0.933333	37	1	54.6667	0.00268131	0.0026835	0.0966164	85	0	26.3846	2.78521	1		0 days 00:01:00.000000000
367	2019-03-21 10:17:00	87	21.7333	99	1	37	1	37.3333	0.00286591	0.00269955	0.138558	86.8461	0	21.7692	2.85372	1		0 days 00:01:00.000000000
368	2019-03-21 10:18:00	113.933	22.5333	99	1	37	1	28	0.0336408	0.0163517	0.0478962	114.077	0	22.5385	-1.1439	1		0 days 00:01:00.000000000
369	2019-03-21 10:19:00	139.333	21	99	1	37	1	16.6667	0.0105471	0.0258784	0.0294628	139.923	0	21	0.364899	1		0 days 00:01:00.000000000
370	2019-03-21 10:20:00	102.6	27.8667	99	1	37	1	84	0.00310162	0.00906574	0.0764477	102.308	0	28.1538	0.134054	1		0 days 00:01:00.000000000
371	2019-03-21 10:21:00	78.7333	30.5333	99	1	36.2	1	16.6667	0.0032715	0.00337097	0.157617	78.6923	0	30.6154	0.456594	1		0 days 00:01:00.000000000
372	2019-03-21 10:22:00	70.625	24.75	99	1	36.125	1	5.55556										0 days 00:01:00.000000000
373	2019-03-21 10:26:00	87	26.6154	99	1	36	1	126.667										0 days 00:04:00.000000000
374	2019-03-21 10:27:00	88	22	99	1	36	1	300										0 days 00:01:00.000000000
375	2019-03-21 10:28:00	86.7143	21.2857	99	1	36	1	97.3333										0 days 00:01:00.000000000
376	2019-03-21 10:29:00	86.6429	23.5714	99	1	36	1	85.7143										0 days 00:01:00.000000000
377	2019-03-21 10:30:00	87.5714	25.8571	99	1	36	1	182.857										0 days 00:01:00.000000000
378	2019-03-21 10:31:00	86.625	28.625	99	1	36	1	39										0 days 00:01:00.000000000
379	2019-03-21 10:32:00	87.75	30.75	99	1	36	1	113.333										0 days 00:01:00.000000000
380	2019-03-21 10:33:00	87.5	29	99	1	36	1	76.6667										0 days 00:01:00.000000000
381	2019-03-21 10:53:00	97	34	99	3	37	1											0 days 00:20:00.000000000
382	2019-03-21 11:38:00	123.857	30.2857	98	0.285714	37	1	37.1429										0 days 00:45:00.000000000
383	2019-03-21 11:39:00	123.467	33.2	98	1	37	1	39.3333										0 days 00:01:00.000000000
384	2019-03-21 11:40:00	125.933	33	98	0.4	37	1	48.6667										0 days 00:01:00.000000000
385	2019-03-21 11:41:00	126.133	33.6	98	0	37	1	96.6667	0.00663628	0.00783986	0.0102573	126.308	0	33.6154	3.05376	1		0 days 00:01:00.000000000
386	2019-03-21 11:42:00	118.667	34.4667	98	0	37	1	25.3333	0.00314226	0.00672949	0.00838333	118.538	0	34.4615	7.92841	1		0 days 00:01:00.000000000
387	2019-03-21 11:43:00	118.933	34.8	98	0.2	37	1	12	0.00315307	0.00366172	0.00513921	118.923	0	34.6923	8.0985	1		0 days 00:01:00.000000000
388	2019-03-21 11:44:00	114.8	36.6667	98	0.2	37	1	56	0.00321867	0.00436473	0.015592	114.538	0	36.6154	8.28491	1		0 days 00:01:00.000000000
389	2019-03-21 11:45:00	112.533	39.9333	98	0	37	1	233.333	0.00288257	0.00341973	0.00362994	112.538	0	40	8.41225	1		0 days 00:01:00.000000000
390	2019-03-21 11:46:00	112.8	39.6	98	0	37	1	295.333	0.00507552	0.00309928	0.00390221	112.692	0	39.6154	8.21917	1		0 days 00:01:00.000000000
391	2019-03-21 11:47:00	121.867	30	98	0.8	37	1	141.333	0.0368161	0.021675	0.0428999	121.462	0	30.1538	1.88194	1		0 days 00:01:00.000000000
392	2019-03-21 11:48:00	149.333	25.6667	98	1	37	1	6.66667	0.0109697	0.0230218	0.0116736	149.538	0	25.8462	5.03159	1		0 days 00:01:00.000000000
393	2019-03-21 11:49:00	119.8	25.2667	98	1	37	1	4	0.00579751	0.0136244	0.0369876	119.615	0	25.3077	5.91941	1		0 days 00:01:00.000000000
394	2019-03-21 11:50:00	100.467	23.1333	98	1	37	1	17.3333	0.00389884	0.00610427	0.111784	100.846	0	23.2308	6.80002	1		0 days 00:01:00.000000000
395	2019-03-21 11:51:00	94.4667	27.6	98	1	37	1	79.3333	0.00387115	0.00398144	0.0862715	94.3077	0	27.6923	6.85623	1		0 days 00:01:00.000000000
396	2019-03-21 11:52:00	97.5333	27.6667	98	0.266667	37	1	97.3333	0.00397071	0.00519559	0.034264	97.3846	0	27.4615	9.09167	1		0 days 00:01:00.000000000
397	2019-03-21 11:53:00	101.867	26.2	98	0	37	1	2.66667	0.00351811	0.00410972	0.0219066	102.077	0	25.9231	9.15343	1		0 days 00:01:00.000000000
398	2019-03-21 11:54:00	102.667	24.2667	98	0	37	1	26	0.0029616	0.00333496	0.00766111	102.692	0	24.3077	9.03163	1		0 days 00:01:00.000000000
399	2019-03-21 11:55:00	105.667	20.6667	98	0	37	1	288	0.00326423	0.0032646	0.0144398	105.615	0	20.6923	8.95216	1		0 days 00:01:00.000000000
400	2019-03-21 11:56:00	106.933	25.7333	98	0	37	1	84.6667	0.00321456	0.00328166	0.00917624	106.923	0	25.7692	8.60405	1		0 days 00:01:00.000000000
401	2019-03-21 11:57:00	106.533	23.1333	98	0	37	1	248.667	0.00302721	0.00313488	0.00565017	106.462	0	23.1538	8.51122	1		0 days 00:01:00.000000000
402	2019-03-21 11:58:00	107.6	19	98	0	37	1	140.667	0.00310916	0.00309812	0.0099608	107.538	0	19.0769	8.40327	1		0 days 00:01:00.000000000
403	2019-03-21 11:59:00	104.067	23.7333	98	0	37	1	62.6667	0.0029355	0.0030621	0.0064884	104	0	23.7692	8.25935	1		0 days 00:01:00.000000000
404	2019-03-21 12:00:00	107.133	22.2	98	0	37	1	124.667	0.00288628	0.00298413	0.00871198	107.154	0	22.1538	8.39701	1		0 days 00:01:00.000000000
405	2019-03-21 12:01:00	104.867	22.5333	98	0	37	1	255.333	0.00303583	0.00300683	0.00654413	104.923	0	22.4615	8.32933	1		0 days 00:01:00.000000000
406	2019-03-21 12:02:00	102.933	19.6667	98	0	37	1	70	0.00300252	0.00303312	0.00547967	103	0	19.5385	8.34204	1		0 days 00:01:00.000000000
407	2019-03-21 12:03:00	102.8	22.8667	98	0	37	1	3.33333	0.00312964	0.00309753	0.00665741	102.846	0	22.9231	8.35691	1		0 days 00:01:00.000000000
408	2019-03-21 12:04:00	103.4	19.4	98	0	37	1	124.667	0.00315578	0.00415582	0.00755741	103.385	0	19.3846	8.41681	1		0 days 00:01:00.000000000
409	2019-03-21 12:05:00	102.333	23.5333	98	0	37	1	10	0.00303533	0.00386237	0.0110744	102.308	0	23.4615	8.47339	1		0 days 00:01:00.000000000
410	2019-03-21 12:06:00	102.267	33.9333	98	0	37	1	14	0.00296696	0.00311926	0.00698593	102.308	0	34	8.37887	1		0 days 00:01:00.000000000
411	2019-03-21 12:07:00	103.267	26.5333	98	0	37	1	7.33333	0.00358801	0.00345376	0.0102441	103.231	0	26.1538	9.49052	1		0 days 00:01:00.000000000
412	2019-03-21 12:08:00	104.933	24.6	98	0	37	1	42	0.00442925	0.00407689	0.0114326	105	0	24.5385	10.0465	1		0 days 00:01:00.000000000
413	2019-03-21 12:09:00	104.267	22.8	98	0	37	1	55.3333	0.00306409	0.00423309	0.0124474	104.385	0	22.7692	9.06142	1		0 days 00:01:00.000000000
414	2019-03-21 12:10:00	105.8	24.8	98	0	37	1	113.333	0.00304288	0.00325214	0.00536446	105.769	0	24.8462	8.93096	1		0 days 00:01:00.000000000
415	2019-03-21 12:11:00	106.133	30.5333	98	0	37	1	82	0.00292009	0.00299977	0.00613445	106.077	0	30.6154	8.73439	1		0 days 00:01:00.000000000
416	2019-03-21 12:12:00	106.4	25.3333	98	0	37	1	200.667	0.00375575	0.00343517	0.00975919	106.385	0	25.1538	8.72952	1		0 days 00:01:00.000000000
417	2019-03-21 12:13:00	107.2	21.8	98	0	37	1	60.6667	0.00353784	0.00420128	0.00901622	107.308	0	21.5385	8.25155	1		0 days 00:01:00.000000000
418	2019-03-21 12:14:00	109.6	26.2667	98	0	37	1	81.3333	0.0032239	0.00358269	0.00758669	109.538	0	26.2308	8.15911	1		0 days 00:01:00.000000000
419	2019-03-21 12:15:00	110.4	21.4667	98	0	37	1	48.6667	0.00450824	0.0044906	0.0107416	110.385	0	21.3077	8.2113	1		0 days 00:01:00.000000000
420	2019-03-21 12:16:00	112.933	25.7333	98	0	37.2667	1	6.66667	0.00423855	0.00569627	0.0111608	113	0	25.7692	7.97536	1		0 days 00:01:00.000000000
421	2019-03-21 12:17:00	112.267	19.2667	98	0	37.4667	1	153.333	0.00342899	0.00496614	0.0130261	112.154	0	19.2308	7.48948	1		0 days 00:01:00.000000000
422	2019-03-21 12:18:00	112	22.4	98	0	38	1	68	0.00364596	0.00382912	0.00767748	112	0	22.3077	8.00026	1		0 days 00:01:00.000000000
423	2019-03-21 12:19:00	113.8	24	98	0	38	1	80	0.00408131	0.00432743	0.0122991	113.692	0	24	7.84011	1		0 days 00:01:00.000000000
424	2019-03-21 12:20:00	114.933	22	97.1333	0.2	38	1	218.667	0.00375026	0.00425063	0.00798549	114.769	0	22	4.76846	1		0 days 00:01:00.000000000
425	2019-03-21 12:21:00	118.067	19.2667	97	0.2	37.8667	1	117.333	0.00481323	0.00451319	0.0130087	118.077	0	19.2308	1.59598	1		0 days 00:01:00.000000000
426	2019-03-21 12:22:00	113.867	20.7333	97	0	37.2	1	182	0.00373795	0.00578766	0.00977393	113.615	0	20.3846	6.02772	1		0 days 00:01:00.000000000
427	2019-03-21 12:23:00	114.8	31.6667	97	0	38	1	128.667	0.00358683	0.0049127	0.0053935	114.538	0	31.7692	5.50593	1		0 days 00:01:00.000000000
428	2019-03-21 12:24:00	119.533	25.6	97	0	38	1	9.33333	0.00333962	0.00452204	0.00987557	119.538	0	25.5385	0.799798	1		0 days 00:01:00.000000000
429	2019-03-21 12:25:00	119.667	23.4667	97	0	38	1	134	0.0032657	0.00370158	0.0116153	119.615	0	23.2308	0.581634	1		0 days 00:01:00.000000000
430	2019-03-21 12:26:00	121.333	28.9333	97	0	38	1	21.3333	0.00365327	0.00456988	0.00652576	121.308	0	29	0.997334	1		0 days 00:01:00.000000000
431	2019-03-21 12:27:00	121.4	23.6	97	0	38	1	83.3333	0.00461273	0.00505182	0.0136303	121.462	0	23.6154	0.635086	1		0 days 00:01:00.000000000
432	2019-03-21 12:28:00	121.533	21.3333	97	0	38	1	44.6667	0.00360992	0.00465817	0.0082203	121.308	0	21.2308	-1.43098	1		0 days 00:01:00.000000000
433	2019-03-21 12:29:00	117.8	24.0667	97	0.266667	38	1	100	0.0304061	0.0131593	0.0280513	118.385	0	24.1538	2.77338	1		0 days 00:01:00.000000000
434	2019-03-21 12:30:00	153.6	22.1333	97	0	38	1	40	0.0162844	0.0254732	0.0272979	153.846	0	22.2308	6.11036	1		0 days 00:01:00.000000000
435	2019-03-21 12:31:00	139.867	25.8	97	0.333333	38	1	53.3333	0.0106039	0.0146653	0.0200842	139.692	0	25.6923	7.10371	1		0 days 00:01:00.000000000
436	2019-03-21 12:32:00	105.8	33.6667	97	0.133333	38	1	15.3333	0.00522935	0.011831	0.0474862	104.923	0	33.4615	4.37952	1		0 days 00:01:00.000000000
437	2019-03-21 12:33:00	96.0667	23.4	97	0.2	38	1	6	0.00437139	0.00635115	0.121253	96.1539	0	23.0769	4.39482	1		0 days 00:01:00.000000000
438	2019-03-21 12:34:00	93.6	19.7333	97	0.333333	38	1	80	0.00535137	0.0050814	0.065832	93.5385	0	19.7692	4.29714	1		0 days 00:01:00.000000000
439	2019-03-21 12:35:00	94.4	21.6667	97	0	37.9333	1	108	0.00317521	0.00447379	0.0353252	94.3077	0	21.6923	4.21661	1		0 days 00:01:00.000000000
440	2019-03-21 12:36:00	101.533	28.6	97	0	37.2	1	101.333	0.00355256	0.00354065	0.0142208	101.769	0	28.8462	4.03521	1		0 days 00:01:00.000000000
441	2019-03-21 12:37:00	104.2	23.2667	97	0	37	1	88.6667	0.00374976	0.00359335	0.0124039	104.077	0	23.3077	3.96828	1		0 days 00:01:00.000000000
442	2019-03-21 12:38:00	106.067	21.5333	97	0.666667	37	1	36	0.00534007	0.00469062	0.010785	106.077	0	21.4615	3.77718	1		0 days 00:01:00.000000000
443	2019-03-21 12:39:00	110.733	18	97	0.933333	37	1	52.6667										0 days 00:01:00.000000000
444	2019-03-21 12:40:00	103.733	25.2667	97	1	37	1	2.66667										0 days 00:01:00.000000000
445	2019-03-21 12:41:00	102.2	23.4667	97	1	37	1	107.333										0 days 00:01:00.000000000
446	2019-03-21 12:42:00	104	21.7333	97	1	37	1	214.667										0 days 00:01:00.000000000
447	2019-03-21 12:43:00	107.8	21.4667	97	1	37.6	1	56										0 days 00:01:00.000000000
448	2019-03-21 12:44:00	107.867	19.8	97	1	38	1	15.3333	0.0239308	0.0155177	0.0113283	107.385	0	19.8462	16.3204	1		0 days 00:01:00.000000000
449	2019-03-21 12:45:00	120.067	18.4667	97	1	37.3333	1	48.6667	0.0204975	0.0353865	0.195669	120	0	18.4615	50.6641	0.5		0 days 00:01:00.000000000
450	2019-03-21 12:46:00	130.2	19.3333	97	1	37	1	122.667	0.00958604	0.0205296	0.03066	130.308	0	19.1538	39.8496	1		0 days 00:01:00.000000000
451	2019-03-21 12:47:00	132.4	24.2667	97	1	37	1	20	0.0084617	0.00962993	0.0170121	132.231	0	24.3077	39.4963	1		0 days 00:01:00.000000000
452	2019-03-21 12:48:00	136.067	21.8667	97	1	37	1	24.6667	0.00754673	0.0091653	0.0127326	136.077	0	21.8462	39.5804	1		0 days 00:01:00.000000000
453	2019-03-21 12:49:00	139.467	25.3333	97	1	37	1	39.3333	0.0138807	0.00991058	0.00809564	139.308	0	25.3846	39.4067	1		0 days 00:01:00.000000000
454	2019-03-21 12:50:00	144.133	19.1333	97	1	37	1	73.3333	0.0103559	0.0148493	0.00864614	144.077	0	19.0769	46.335	1		0 days 00:01:00.000000000
455	2019-03-21 12:51:00	147.067	27.3333	97	1	37	1	116	0.0264109	0.0171884	0.0282237	147.077	0	27.3846	43.0207	0.8		0 days 00:01:00.000000000
456	2019-03-21 12:52:00	121.667	24.9333	97	1	37	1	50.6667	0.021499	0.028922	0.0221272	120.769	0	24.6923	-0.973089	1		0 days 00:01:00.000000000
457	2019-03-21 12:53:00	120.067	26	97	1	37	1	32.6667	0.0138981	0.0271037	0.0165826	120.077	0	26.1538	-3.51929	1		0 days 00:01:00.000000000
458	2019-03-21 12:54:00	115.4	26.7333	97	1	37	1	128	0.00480223	0.0124009	0.0107361	115.462	0	26.8462	-4.28299	1		0 days 00:01:00.000000000
459	2019-03-21 12:55:00	125	24.3333	97	1	37	1	242	0.0442128	0.0296101	0.0121486	125.154	0	24.3846	0.752529	1		0 days 00:01:00.000000000
460	2019-03-21 12:56:00	114.067	22.5333	97	1	37	1	20	0.00450565	0.0287601	0.0118847	113.615	0	22.5385	-4.64684	1		0 days 00:01:00.000000000
461	2019-03-21 12:57:00	114.067	22.8667	97	1	37	1	14	0.00250455	0.00672884	0.00432645	114.154	0	22.8462	-4.64125	1		0 days 00:01:00.000000000
462	2019-03-21 12:58:00	115.333	19.4667	97	1	37	1	41.3333	0.00257858	0.00305542	0.003074	115.308	0	19.5385	-4.62912	1		0 days 00:01:00.000000000
463	2019-03-21 12:59:00	115	18.8	97	1	37	1	72.6667	0.00259807	0.00271993	0.00310558	115	0	18.7692	-4.623	1		0 days 00:01:00.000000000
464	2019-03-21 13:00:00	114.667	22.9333	97	1	37	1	227.333	0.00252321	0.00254696	0.00392117	114.692	0	22.9231	-4.6323	1		0 days 00:01:00.000000000
465	2019-03-21 13:01:00	114	27.0667	97	0.133333	37	1	48.6667	0.00252238	0.00254438	0.00357962	114	0	27.2308	-4.60681	1		0 days 00:01:00.000000000
466	2019-03-21 13:02:00	114	19.3333	97	0	37	1	82	0.00250398	0.00252752	0.00293459	114	0	19.3077	-4.58275	1		0 days 00:01:00.000000000
467	2019-03-21 13:03:00	114	25.4667	97	0	37	1	121.333	0.0024374	0.00266641	0.0032396	114	0	25.5385	-4.56929	1		0 days 00:01:00.000000000
468	2019-03-21 13:04:00	114.267	24.6667	97	0	37	1	2.66667	0.00229095	0.00273174	0.00347955	114.231	0	24.6923	-4.50861	1		0 days 00:01:00.000000000
469	2019-03-21 13:05:00	115	25.9333	97	0	37	1	107.333	0.00236419	0.00238208	0.00383537	115	0	26.0769	-4.47614	1		0 days 00:01:00.000000000
470	2019-03-21 13:06:00	114.6	27.9333	97	0	37	1	12	0.00241648	0.00241141	0.00417103	114.615	0	27.7692	-4.42986	1		0 days 00:01:00.000000000
471	2019-03-21 13:07:00	115.333	32.6667	97	0	37	1	22	0.0023875	0.00242065	0.0040234	115.308	0	32.6923	-4.40346	1		0 days 00:01:00.000000000
472	2019-03-21 13:08:00	116	30.2667	97	0	37	1	21.3333	0.00232102	0.00236804	0.00381775	116	0	30.2308	-4.37239	1		0 days 00:01:00.000000000
473	2019-03-21 13:09:00	116.733	28.8	97	0	37	1	3.33333	0.00238146	0.00236726	0.00373344	116.769	0	28.5385	-4.32288	1		0 days 00:01:00.000000000
474	2019-03-21 13:10:00	117	37.2	97	0	37	1	66	0.00249617	0.0023973	0.00379389	117	0	37.3077	-4.27015	1		0 days 00:01:00.000000000
475	2019-03-21 13:11:00	118.467	39.6	97	0.133333	37	1	233.333	0.0152304	0.00463652	0.00486263	118.385	0	39.6154	-2.10444	1		0 days 00:01:00.000000000
476	2019-03-21 13:12:00	132.667	28.7333	97	0.8	37	1	26	0.0387632	0.0285636	0.0177918	132.923	0	28.3846	3.05083	0.7		0 days 00:01:00.000000000
477	2019-03-21 13:13:00	143.133	32.4	97	0.0666667	37	1	44	0.0367807	0.0424711	0.0338316	144.538	0	32.6923	1.85154	1		0 days 00:01:00.000000000
478	2019-03-21 13:14:00	124.4	23.3333	97	0	37	1	102	0.00342945	0.0214135	0.037789	124.462	0	23.4615	3.35072	1		0 days 00:01:00.000000000
479	2019-03-21 13:15:00	99.8667	17.8	97	0	37	1	138.667	0.00250643	0.00451143	0.122031	100	0	17.7692	3.61237	1		0 days 00:01:00.000000000
480	2019-03-21 13:16:00	93.3333	18.7333	97	0	37	1	200	0.00235449	0.00301745	0.094337	93.2308	0	18.7692	3.63722	1		0 days 00:01:00.000000000
481	2019-03-21 13:17:00	92	18.3333	97	0.133333	37	1	268.667	0.0024233	0.00252133	0.0666538	92.0769	0	18.3846	3.71805	1		0 days 00:01:00.000000000
482	2019-03-21 13:18:00	93.0667	21.6667	97	0	37	1	46.6667	0.0024737	0.00244082	0.0227614	93.0769	0	21.8462	3.82362	1		0 days 00:01:00.000000000
483	2019-03-21 13:19:00	92.9286	23.7857	97	0	37	1	28.5714										0 days 00:01:00.000000000
484	2019-03-21 13:53:00	111	30	96	4	37	1											0 days 00:34:00.000000000
485	2019-03-21 13:54:00	112.733	25.7333	96	0	37	1	46										0 days 00:01:00.000000000
486	2019-03-21 13:55:00	111.8	21.3333	96	0	37	1	72										0 days 00:01:00.000000000
487	2019-03-21 13:56:00	113.4	23.6	96	0.6	37	1	21.3333	0.00930945	0.00607458	0.0134203	113.308	0	23.5385	5.31621	1		0 days 00:01:00.000000000
488	2019-03-21 13:57:00	112.733	24.3333	96	1	37.6667	1	67.3333	0.00426895	0.00908317	0.0116546	112.692	0	24.3846	2.43408	1		0 days 00:01:00.000000000
489	2019-03-21 13:58:00	112.6	20.6667	96	1	37.8	1	59.3333	0.00737252	0.0085973	0.00880965	112.615	0	20.5385	1.83628	1		0 days 00:01:00.000000000
490	2019-03-21 13:59:00	116.867	20.2	96	1	37.8667	1	46.6667	0.00383517	0.0069932	0.0167655	116.923	0	20.1538	1.76817	1		0 days 00:01:00.000000000
491	2019-03-21 14:00:00	116.867	27.2	96	1	37.6	1	40.6667	0.00356542	0.0043436	0.012259	116.846	0	27.3846	0.426438	1		0 days 00:01:00.000000000
492	2019-03-21 14:01:00	115	26.6667	96	1	37.7333	1	67.3333	0.00290765	0.00348308	0.00899895	114.923	0	26.5385	0.135736	1		0 days 00:01:00.000000000
493	2019-03-21 14:02:00	113.267	23.1333	96	1	38	1	2.66667	0.00259681	0.00284516	0.00550725	113.231	0	23.0769	-0.133917	1		0 days 00:01:00.000000000
494	2019-03-21 14:03:00	114.333	25	96	1	38	1	10.6667	0.00255256	0.00273876	0.00697109	114.385	0	25.0769	-0.227072	1		0 days 00:01:00.000000000
495	2019-03-21 14:04:00	116	21.6667	96	1	38	1	33.3333	0.00311512	0.00306315	0.00893147	115.923	0	21.4615	0.0785119	1		0 days 00:01:00.000000000
496	2019-03-21 14:05:00	116.933	27.1333	96	1	37.8667	1	30.6667	0.00394143	0.00511704	0.00768428	116.923	0	27.2308	-1.71883	1		0 days 00:01:00.000000000
497	2019-03-21 14:06:00	119.867	20.6	96	1	37	1	211.333	0.0197214	0.0139937	0.0077126	119.923	0	20.6154	0.717451	1		0 days 00:01:00.000000000
498	2019-03-21 14:07:00	119.867	22.1333	96	0.933333	37	1	167.333	0.00303441	0.0131327	0.0103324	119.769	0	22.0769	-0.881658	1		0 days 00:01:00.000000000
499	2019-03-21 14:08:00	123.333	25.9333	96	0.733333	37	1	37.3333										0 days 00:01:00.000000000
500	2019-03-21 14:09:00	117.4	22.6	96	1	37	1	246										0 days 00:01:00.000000000
501	2019-03-21 14:10:00	116.6	21.7333	96	1	37.6	1	125.333										0 days 00:01:00.000000000
502	2019-03-21 14:11:00	118.4	28.2667	96	1	38	1	43.3333	0.00220586	0.00224346	0.00454681	118.462	0	28.3846	2.14071	1		0 days 00:01:00.000000000
503	2019-03-21 14:12:00	120.933	26.6667	96	1	38	1	77.3333	0.00266146	0.00242699	0.00557014	120.769	0	26.6923	2.52999	0.9		0 days 00:01:00.000000000
504	2019-03-21 14:13:00	122.6	21.3333	96	1	38	1	4	0.00314284	0.00314206	0.0130453	122.462	0	21.3077	4.31868	0.4		0 days 00:01:00.000000000
505	2019-03-21 14:14:00	122.6	22.8667	96	1	38	1	12	0.00277494	0.003322		122.462	0	22.9231	4.44251	0		0 days 00:01:00.000000000
506	2019-03-21 14:15:00	122.933	25.3333	96	1	38	1	139.333	0.00284547	0.00339927		122.846	0	25.3846	4.72751	0		0 days 00:01:00.000000000
507	2019-03-21 14:16:00	124.2	25.8667	96	1	38	1	282.667	0.00369184	0.00597076		124.077	0	25.7692	4.37938	0		0 days 00:01:00.000000000
508	2019-03-21 14:17:00	124.867	26.8667	96	0.733333	38	1	538.667	0.00276203	0.00388146		124.923	0	26.9231	4.1012	0		0 days 00:01:00.000000000
509	2019-03-21 14:18:00	127.733	28.0667	96	0	38	1	446.667	0.00273556	0.00286472		127.692	0	28.1538	4.11453	0		0 days 00:01:00.000000000
510	2019-03-21 14:19:00	130.8	28.1333	96	0	38	1	48.6667	0.0329329	0.0152188	0.00941832	129.154	0	28.1538	5.58624	0.2		0 days 00:01:00.000000000
511	2019-03-21 14:20:00	127.133	23.8667	96	0	38	1	15.3333	0.0441785	0.0412132	0.0542109	127.769	0	23.8462	3.89659	0.8		0 days 00:01:00.000000000
512	2019-03-21 14:21:00	142.067	21.0667	96	0	38	1	114.667	0.0050374	0.0261279	0.0175967	142.615	0	21	4.23776	1		0 days 00:01:00.000000000
513	2019-03-21 14:22:00	111.467	20.4	96	0	38	1	333.333	0.00299165	0.00627013	0.0727172	111	0	20.3846	4.62274	1		0 days 00:01:00.000000000
514	2019-03-21 14:23:00	100.867	18.9333	96	0	38	1	123.333	0.00244463	0.00284605	0.118359	100.846	0	18.9231	4.51588	1		0 days 00:01:00.000000000
515	2019-03-21 14:24:00	95.2	19.7333	96	0	38	1	76	0.00232032	0.00243977	0.100092	95.1539	0	19.6923	4.48661	1		0 days 00:01:00.000000000
516	2019-03-21 14:25:00	92.6	19.6667	96	0	38	1	11.3333	0.00246974	0.00241381	0.0633059	92.4615	0	19.9231	4.29264	1		0 days 00:01:00.000000000
517	2019-03-21 14:26:00	93.3333	26.8667	96	0	38	1	0.666667	0.00227361	0.00239811	0.0269931	93.3077	0	27.0769	4.20396	1		0 days 00:01:00.000000000
518	2019-03-21 14:27:00	94.1333	27.1333	96	0	38	1	14	0.0023346	0.00233352	0.0198562	94.1539	0	27.0769	4.15601	1		0 days 00:01:00.000000000
519	2019-03-21 14:28:00	94.7333	32.4667	96	0	38	1	193.333	0.00232083	0.00230036	0.0216044	94.6923	0	32.6923	4.21384	1		0 days 00:01:00.000000000
520	2019-03-21 14:29:00	96.4	22.7333	96	0	38	1	187.333	0.0024659	0.0024187	0.0193353	96.3077	0	22.6154	4.22691	1		0 days 00:01:00.000000000
521	2019-03-21 14:30:00	95	24.7333	96	0	38	1	34	0.00240439	0.00252193	0.0203177	94.9231	0	24.7692	4.25233	1		0 days 00:01:00.000000000
522	2019-03-21 14:31:00	97.4	25.8	96	0	38	1	14.6667	0.00243132	0.00264228	0.0150568	97.4615	0	25.7692	4.30113	1		0 days 00:01:00.000000000
523	2019-03-21 14:32:00	99.1333	23.2	96	0	38	1	26.6667	0.0023549	0.00280363	0.0134902	99.1539	0	23.2308	4.31362	1		0 days 00:01:00.000000000
524	2019-03-21 14:33:00	99.2	31.2	96	0	38	1	57.3333	0.00234849	0.00245525	0.0138747	99.2308	0	31.3077	4.33942	1		0 days 00:01:00.000000000
525	2019-03-21 14:34:00	99.6	35.5333	96	0	38	1	2.66667	0.00236411	0.00236414	0.0133773	99.6154	0	35.6154	4.35869	1		0 days 00:01:00.000000000
526	2019-03-21 14:35:00	103.867	41.3333	96	0.4	38	1	198	0.00982133	0.00331397	0.0107524	103.462	0	41.5385	4.85064	1		0 days 00:01:00.000000000
527	2019-03-21 14:36:00	133.467	31.5333	96	1	38	1	278	0.0415292	0.0251613	0.105236	133.385	0	31.3077	6.04826	0.4		0 days 00:01:00.000000000
528	2019-03-21 14:37:00	143.6	27	96	1	38	1	28.6667	0.0134127	0.034473	0.0241002	143.615	0	27.0769	5.07425	1		0 days 00:01:00.000000000
529	2019-03-21 14:38:00	116.2	24.8	96	0.0666667	38	1	14.6667	0.00370058	0.0120239	0.0582138	115.615	0	24.8462	5.85731	1		0 days 00:01:00.000000000
530	2019-03-21 14:39:00	95.2	22.4667	96	0.133333	38	1	33.3333	0.00316718	0.00434662	0.13381	95.3077	0	22.4615	5.79176	1		0 days 00:01:00.000000000
531	2019-03-21 14:40:00	89	24.4	96	0.866667	38	1	414.667	0.00278196	0.00329154	0.152541	89	0	24.4615	5.75292	1		0 days 00:01:00.000000000
532	2019-03-21 14:41:00	89.4667	22.7333	96	0	38	1	251.333	0.00267144	0.0033324	0.127611	89.4615	0	22.7692	5.60828	1		0 days 00:01:00.000000000
533	2019-03-21 14:42:00	91.8	22.5333	96	0	38	1	29.3333	0.00241475	0.00277865	0.102343	91.8461	0	22.5385	5.5456	1		0 days 00:01:00.000000000
534	2019-03-21 14:43:00	93.8667	29.7333	96	0.2	38	1	77.3333	0.00240123	0.00247272	0.0483048	93.6923	0	29.6154	5.57121	1		0 days 00:01:00.000000000
535	2019-03-21 14:44:00	92.1333	36	95.2	0	38	1	20	0.00235816	0.00238225	0.0803864	92.1539	0	36.0769	5.54936	1		0 days 00:01:00.000000000
536	2019-03-21 14:45:00	92.2	34.3333	95	0	38	1	48	0.00230256	0.00234913	0.0714727	92.2308	0	34.5385	5.54481	1		0 days 00:01:00.000000000
537	2019-03-21 14:46:00	93.3333	26.5333	95	0	38	1	24	0.00241935	0.00237003	0.0352123	93.3077	0	26.5385	5.54289	1		0 days 00:01:00.000000000
538	2019-03-21 14:47:00	94.1333	29.2	95	0	38	1	78.6667	0.00242932	0.00264635	0.0270183	94.0769	0	29.2308	5.53675	1		0 days 00:01:00.000000000
539	2019-03-21 14:48:00	94.4	32.8	95	0	38	1	2	0.00251928	0.00283607	0.018736	94.3846	0	32.7692	5.52254	1		0 days 00:01:00.000000000
540	2019-03-21 14:49:00	95.7333	29	95	0	38	1	33.3333	0.00265333	0.00296283	0.0154064	95.6923	0	29.1538	5.53504	1		0 days 00:01:00.000000000
541	2019-03-21 14:50:00	96.8667	31	95	0	38	1	14.6667	0.0025848	0.00281267	0.0167995	96.8461	0	31.0769	5.53769	1		0 days 00:01:00.000000000
542	2019-03-21 14:51:00	97.4	32.4	95	0	38	1	0	0.00253636	0.00259109	0.0149036	97.3846	0	32.3077	5.52488	1		0 days 00:01:00.000000000
543	2019-03-21 14:52:00	100.467	32.6	95	0.266667	38	1	43.3333	0.00256054	0.00254356	0.010663	100.385	0	32.7692	5.54233	1		0 days 00:01:00.000000000
544	2019-03-21 14:53:00	116.533	25.4	95	0.2	38	1	24.6667	0.0328433	0.0159358	0.0468171	116.923	0	25.3077	6.08682	0.5		0 days 00:01:00.000000000
545	2019-03-21 14:54:00	135.867	23.7333	95	0.266667	38	1	30	0.0320962	0.0354875	0.0583947	136.154	0	23.8462	4.7515	1		0 days 00:01:00.000000000
546	2019-03-21 14:55:00	127.933	25.8667	95	0.4	38	1	16.6667	0.00355911	0.0179981	0.0411493	127.769	0	26	5.94652	1		0 days 00:01:00.000000000
547	2019-03-21 14:56:00	98.7333	22.3333	95	0	38	1	48.6667	0.00305691	0.00423223	0.170102	99.6154	0	22	5.98313	1		0 days 00:01:00.000000000
548	2019-03-21 14:57:00	85.6	22.1333	95	0	38	1	262.667	0.00252919	0.0030072	0.163042	85.6154	0	22	5.96066	1		0 days 00:01:00.000000000
549	2019-03-21 14:58:00	88.2	23.6	95	0	38	1	80.6667	0.00238109	0.00252893	0.160162	88.3077	0	23.5385	5.98553	1		0 days 00:01:00.000000000
550	2019-03-21 14:59:00	88.4667	23.2667	95	0	38	1	27.3333	0.0022788	0.00236068	0.15753	88.4615	0	23.2308	5.84731	1		0 days 00:01:00.000000000
551	2019-03-21 15:00:00	89.2667	22.8667	95	0	38	1	90.6667	0.00237286	0.00234569	0.140669	89.2308	0	23	5.77138	1		0 days 00:01:00.000000000
552	2019-03-21 15:01:00	89.4	23.6	95	0	38	1	37.3333	0.00237764	0.00262514	0.12325	89.4615	0	23.6923	5.7261	1		0 days 00:01:00.000000000
553	2019-03-21 15:02:00	90.0667	25.6667	95	0	38	1	69.3333	0.0023522	0.00251283	0.129744	90.1539	0	25.6154	5.67211	1		0 days 00:01:00.000000000
554	2019-03-21 15:03:00	90.8	26.6667	95	0	38	1	145.333	0.00254134	0.00259447	0.12194	90.8461	0	26.7692	5.62675	1		0 days 00:01:00.000000000
555	2019-03-21 15:04:00	92.1333	29.3333	95	0	38	1	160.667	0.00249078	0.0025124	0.0938384	92.1539	0	29.2308	5.6527	1		0 days 00:01:00.000000000
556	2019-03-21 15:05:00	93	36.2667	95	0	38	1	18.6667	0.0023606	0.00246303	0.0500716	93	0	36.4615	5.59453	1		0 days 00:01:00.000000000
557	2019-03-21 15:06:00	94.2	39	95	0	38	1	19.3333	0.00244138	0.00246375	0.0185812	94.1539	0	39.0769	5.75321	1		0 days 00:01:00.000000000
558	2019-03-21 15:07:00	96.2667	38.2	95	0	38	1	23.3333	0.0031075	0.00245961	0.0282794	96.0769	0	38.2308	5.66851	1		0 days 00:01:00.000000000
559	2019-03-21 15:08:00	118.333	32.2667	95	0.466667	38	1	118	0.0335934	0.016938	0.0415484	118.846	0	32.3846	6.56585	0.9		0 days 00:01:00.000000000
560	2019-03-21 15:09:00	136	22.2667	95	0	38	1	140	0.0347242	0.0372317	0.0635679	136.538	0	22.1538	5.02329	1		0 days 00:01:00.000000000
561	2019-03-21 15:10:00	127.733	26.8	95	0	38	1	32	0.00420748	0.0194983	0.0299667	127.846	0	27	6.03138	1		0 days 00:01:00.000000000
562	2019-03-21 15:11:00	96.4667	28	95	0	38	1	0	0.00310697	0.00459693	0.150548	96.3846	0	27.9231	6.05932	1		0 days 00:01:00.000000000
563	2019-03-21 15:12:00	82.6	26	95	0	38	1	3.33333	0.00287985	0.00310057	0.176668	82.6923	0	26	5.94994	1		0 days 00:01:00.000000000
564	2019-03-21 15:13:00	87.2	26	95	0	38	1	84.6667	0.00260249	0.00280484	0.16268	87.3846	0	26	5.86863	1		0 days 00:01:00.000000000
565	2019-03-21 15:14:00	90.4	27.5333	95	0	38	1	106.667	0.0025038	0.00257131	0.161261	90.4615	0	27.6154	5.71671	1		0 days 00:01:00.000000000
566	2019-03-21 15:15:00	89.9333	26.1333	95	0	38	1	53.3333	0.0025562	0.00254658	0.142819	89.8461	0	26.1538	5.55946	1		0 days 00:01:00.000000000
567	2019-03-21 15:16:00	91.8	25.5333	95	0	38	1	6	0.00234543	0.00246419	0.141139	91.7692	0	25.4615	5.56179	1		0 days 00:01:00.000000000
568	2019-03-21 15:17:00	90.4	26	95	0	38	1	6	0.00238889	0.00283009	0.136324	90.4615	0	25.9231	5.5016	1		0 days 00:01:00.000000000
569	2019-03-21 15:18:00	90.4667	26.8	95	0	38	1	55.3333	0.0024936	0.00274245	0.111961	90.4615	0	26.6923	5.45237	1		0 days 00:01:00.000000000
570	2019-03-21 15:19:00	91.9333	31.5333	95	0	38	1	123.333	0.00255115	0.00254599	0.113912	92	0	31.5385	5.41961	1		0 days 00:01:00.000000000
571	2019-03-21 15:20:00	92.5333	29.6	95	0	38	1	80.6667	0.00247371	0.00253978	0.0969411	92.5385	0	29.5385	5.4035	1		0 days 00:01:00.000000000
572	2019-03-21 15:21:00	92.8667	37.1333	95	0	38	1	61.3333	0.00253079	0.00252905	0.0585339	92.9231	0	37.3077	5.38988	1		0 days 00:01:00.000000000
573	2019-03-21 15:22:00	94.9333	34.8667	95	0	38	1	154.667	0.00246264	0.00249412	0.0651794	94.8461	0	34.7692	5.4342	1		0 days 00:01:00.000000000
574	2019-03-21 15:23:00	94.6	36.9333	95	0	38	1	107.333	0.00235197	0.00243137	0.0682628	94.5385	0	37.0769	5.35368	1		0 days 00:01:00.000000000
575	2019-03-21 15:24:00	94.3333	30.3333	95	0	38	1	72	0.00247525	0.00246363	0.040764	94.3077	0	30.3077	5.33736	1		0 days 00:01:00.000000000
576	2019-03-21 15:25:00	94.8	31.0667	95	0	38	1	102.667	0.00234993	0.00248809	0.0231207	94.7692	0	31.0769	5.33306	1		0 days 00:01:00.000000000
577	2019-03-21 15:26:00	96.4	31.1333	95	0	38	1	19.3333	0.00238614	0.00241949	0.0205838	96.4615	0	31.1538	5.25746	1		0 days 00:01:00.000000000
578	2019-03-21 15:27:00	97.9333	28.9333	95	0	38	1	15.3333	0.00261815	0.00249497	0.0140282	97.9231	0	28.8462	5.25266	1		0 days 00:01:00.000000000
579	2019-03-21 15:28:00	102.133	24.9333	95	0	38	1	40	0.00614621	0.00428354	0.0168282	101.923	0	25	5.33712	1		0 days 00:01:00.000000000
580	2019-03-21 15:29:00	101	23.4	95	0	38	1	42.6667	0.00281545	0.00632981	0.0212688	100.846	0	23.1538	5.31129	1		0 days 00:01:00.000000000
581	2019-03-21 15:30:00	103.533	30.6667	95	0.533333	38	1	27.3333	0.0140669	0.00804247	0.0279148	103.385	0	30.8462	5.07356	1		0 days 00:01:00.000000000
582	2019-03-21 15:31:00	109.4	19.2	95	0.933333	38	1	60	0.0220489	0.0222341	0.0287178	109.385	0	19.3077	4.66392	1		0 days 00:01:00.000000000
583	2019-03-21 15:32:00	111.8	25.1333	95	1	38	1	6.66667	0.0203308	0.0243706	0.0138311	111.769	0	25.1538	4.38634	1		0 days 00:01:00.000000000
584	2019-03-21 15:33:00	118.133	21.9333	95	1	38	1	0	0.0132192	0.0194319	0.0141399	118	0	21.7692	2.46497	1		0 days 00:01:00.000000000
585	2019-03-21 15:34:00	122.933	23.3333	95	1	38	1	9.33333	0.0259226	0.0232978	0.00884468	122.923	0	23.3846	1.86126	0.6		0 days 00:01:00.000000000
586	2019-03-21 15:35:00	114.8	22.6	95	1	38	1	17.3333	0.00576843	0.0199866	0.036552	114.692	0	22.6154	4.47577	1		0 days 00:01:00.000000000
587	2019-03-21 15:36:00	119.467	17.3333	95	1	38	1	13.3333	0.0430051	0.0312638	0.0166087	119.385	0	17.1538	-2.0743	1		0 days 00:01:00.000000000
588	2019-03-21 15:37:00	115.4	12.7333	95	1	38	1	31.3333	0.0204901	0.0366756	0.0167973	115.385	0	12.6923	-1.72369	1		0 days 00:01:00.000000000
589	2019-03-21 15:38:00	117.667	13.3333	95	1	38	1	59.3333	0.0271227	0.032718	0.0149116	117.692	0	13.3077	1.67432	0.8		0 days 00:01:00.000000000
590	2019-03-21 15:39:00	118.333	19	95	1	38	1	102.667	0.00546892	0.0181025	0.0130449	118.308	0	19.1538	2.46454	0.4		0 days 00:01:00.000000000
591	2019-03-21 15:40:00	121.4	26.1333	95	1	38	1	28.6667	0.00375915	0.00589845	0.0086405	121.462	0	26.2308	0.490901	1		0 days 00:01:00.000000000
592	2019-03-21 15:41:00	123.867	26.4667	95	1	38	1	116	0.00585989	0.00494636	0.0129154	123.846	0	26.3077	0.317818	1		0 days 00:01:00.000000000
593	2019-03-21 15:42:00	115.6	22.4667	95	0.733333	38	1	18.6667	0.00395648	0.00732742	0.0118386	115.462	0	22.3846	-0.419271	1		0 days 00:01:00.000000000
594	2019-03-21 15:43:00	118.4	25.6	95	0	38	1	27.3333	0.00507678	0.00631149	0.0147399	118.308	0	25.8462	1.07917	1		0 days 00:01:00.000000000
595	2019-03-21 15:44:00	121.467	18.3333	95	0	38	1	7.33333	0.00442025	0.00586173	0.0103667	121.385	0	18.2308	2.03653	1		0 days 00:01:00.000000000
596	2019-03-21 15:45:00	116.6	24.7333	95	0	38	1	28	0.00282148	0.00463857	0.00985163	116.462	0	24.3077	1.12148	1		0 days 00:01:00.000000000
597	2019-03-21 15:46:00	115	33.5333	95	0	38	1	95.3333	0.00249747	0.00295339	0.00485595	115	0	33.5385	1.06677	1		0 days 00:01:00.000000000
598	2019-03-21 15:47:00	114.733	33.2667	95	0	38	1	39.3333	0.00262276	0.00258654	0.00497922	114.769	0	33.2308	1.19798	1		0 days 00:01:00.000000000
599	2019-03-21 15:48:00	113.533	36.1333	95	0	38	1	5.33333	0.00260684	0.00260029	0.0047221	113.538	0	36.1538	1.22601	1		0 days 00:01:00.000000000
600	2019-03-21 15:49:00	113	32.0667	95	0	38	1	8.66667	0.00251973	0.00259138	0.00411875	113	0	32.0769	1.28354	1		0 days 00:01:00.000000000
601	2019-03-21 15:50:00	113	27.8667	95	0	38	1	42.6667	0.00256479	0.00253657	0.00419006	113	0	27.9231	1.40833	1		0 days 00:01:00.000000000
602	2019-03-21 15:51:00	113	27.2	95	0.2	38	1	121.333	0.00252593	0.0025712	0.00454423	113	0	27.1538	1.50609	1		0 days 00:01:00.000000000
603	2019-03-21 15:52:00	113	25.8	95	0	38	1	208.667	0.00268503	0.00260171	0.00484751	113	0	25.9231	1.55959	1		0 days 00:01:00.000000000
604	2019-03-21 15:53:00	113.533	21.2667	95	0	38	1	220.667	0.00259849	0.0026395	0.00429989	113.538	0	21.2308	1.65837	1		0 days 00:01:00.000000000
605	2019-03-21 15:54:00	114	30.1333	95	0	38	1	138	0.00256936	0.00259948	0.00535322	114	0	30.3077	1.7188	1		0 days 00:01:00.000000000
606	2019-03-21 15:55:00	113.8	28.4667	95	0	38	1	136.667	0.00251647	0.00261556	0.00728879	113.769	0	28.5385	2.00449	1		0 days 00:01:00.000000000
607	2019-03-21 15:56:00	113.2	26.4667	94.2	0	38	1	71.3333	0.00244023	0.00252893	0.00554669	113.154	0	26.4615	2.25964	1		0 days 00:01:00.000000000
608	2019-03-21 15:57:00	113.533	27.7333	94	0	38	1	16	0.00263942	0.00255117	0.00546752	113.538	0	27.7692	2.28087	1		0 days 00:01:00.000000000
609	2019-03-21 15:58:00	114.867	24.6	94	0	38	1	221.333	0.00246781	0.0025508	0.00537957	114.846	0	24.5385	2.31765	1		0 days 00:01:00.000000000
610	2019-03-21 15:59:00	117.533	25.0667	94	0	38	1	310.667	0.00993506	0.00339458	0.00609537	117	0	24.9231	2.91039	1		0 days 00:01:00.000000000
611	2019-03-21 16:00:00	131.467	27.8	94	0	38	1	38	0.0417008	0.027472	0.0627963	130.769	0	27.8462	3.06967	0.5		0 days 00:01:00.000000000
612	2019-03-21 16:01:00	153.267	21.4667	94	0	38	1	3.33333	0.00942411	0.030209	0.0174789	153.538	0	21.4615	2.10964	1		0 days 00:01:00.000000000
613	2019-03-21 16:02:00	120	27.8667	94	0	38	1	47.3333	0.0030472	0.0090053	0.0438098	119	0	27.9231	2.91549	1		0 days 00:01:00.000000000
614	2019-03-21 16:03:00	97.9333	20.8	94	0	38	1	32.6667	0.00255348	0.00299887	0.131099	97.8461	0	20.6923	2.77118	1		0 days 00:01:00.000000000
615	2019-03-21 16:04:00	96.3333	21.8	94	0	38	1	150.667	0.00259048	0.00256723	0.118854	96.3077	0	21.8462	2.64081	1		0 days 00:01:00.000000000
616	2019-03-21 16:05:00	95.2667	21.7333	94	0	38	1	110.667	0.00249605	0.00253524	0.121511	95.2308	0	21.6923	2.40994	1		0 days 00:01:00.000000000
617	2019-03-21 16:06:00	95	22.1333	94	0	38	1	2	0.00243666	0.00250461	0.0379632	95	0	22	2.20527	1		0 days 00:01:00.000000000
618	2019-03-21 16:07:00	97	27.4	94	0	38	1	25.3333	0.00244891	0.00244923	0.019371	96.9231	0	27.1538	2.10406	1		0 days 00:01:00.000000000
619	2019-03-21 16:08:00	99.4	30.7333	94	0	38	1	34.6667	0.00246003	0.00245621	0.0153273	99.3846	0	31	2.0393	1		0 days 00:01:00.000000000
620	2019-03-21 16:09:00	101.2	25.2667	94	0	38	1	95.3333	0.00262144	0.00256213	0.0129695	101.154	0	25.3077	2.02081	1		0 days 00:01:00.000000000
621	2019-03-21 16:10:00	104.4	23.6	94	0	38	1	241.333	0.00259784	0.00260511	0.010254	104.462	0	23.6923	2.03075	1		0 days 00:01:00.000000000
622	2019-03-21 16:11:00	106.933	25.2	94	0	38	1	51.3333	0.0026603	0.00264754	0.0085154	107	0	25.2308	2.04008	1		0 days 00:01:00.000000000
623	2019-03-21 16:12:00	109.667	23.6	94	0	38	1	7.33333	0.00292185	0.00269074	0.00948771	109.308	0	23.5385	2.03567	1		0 days 00:01:00.000000000
624	2019-03-21 16:13:00	116.6	22.5333	94	0	38	1	10	0.00306174	0.0034777	0.0177811	116.462	0	22.3846	3.05807	1		0 days 00:01:00.000000000
625	2019-03-21 16:14:00	112.8	22.7333	94	0	38	1	136.667	0.00297697	0.00328211	0.00968752	112.769	0	22.7692	3.1954	1		0 days 00:01:00.000000000
626	2019-03-21 16:15:00	112.467	28.2667	94	0	38	1	338.667	0.00274254	0.00289962	0.00563478	112.538	0	28.3846	3.27236	1		0 days 00:01:00.000000000
627	2019-03-21 16:16:00	113.267	26.2667	94	0	38	1	70.6667	0.0026785	0.00275603	0.00585923	113.231	0	26.1538	3.28386	1		0 days 00:01:00.000000000
628	2019-03-21 16:17:00	114	26.2	94	0	38	1	80	0.00269639	0.00269587	0.00527904	114	0	26.2308	3.29584	1		0 days 00:01:00.000000000
629	2019-03-21 16:18:00	114.867	27.2667	94	0	38	1	116	0.00272117	0.00272462	0.00487967	114.846	0	27	3.27706	1		0 days 00:01:00.000000000
630	2019-03-21 16:19:00	116.133	31	94	0	38	1	91.3333	0.00261653	0.00269507	0.00420354	116.077	0	31	3.24643	1		0 days 00:01:00.000000000
631	2019-03-21 16:20:00	117.667	27.5333	94	0	38	1	14.6667	0.00268085	0.00268284	0.00416351	117.615	0	27.6154	3.26154	1		0 days 00:01:00.000000000
632	2019-03-21 16:21:00	122.067	23	94	0	38	1	98	0.00304467	0.00302934	0.00981001	122.077	0	22.9231	3.35357	1		0 days 00:01:00.000000000
633	2019-03-21 16:22:00	119.133	28.0667	94	0	38	1	31.3333	0.00279134	0.00294397	0.00403831	119.154	0	28.0769	3.41896	1		0 days 00:01:00.000000000
634	2019-03-21 16:23:00	120.267	23.1333	94	0	38	1	9.33333	0.00248711	0.00277036	0.00756764	120.308	0	23.0769	3.68387	1		0 days 00:01:00.000000000
635	2019-03-21 16:24:00	121.133	28.4667	94	0	38	1	62	0.00254521	0.00256224	0.00507926	121.154	0	28.5385	3.55186	1		0 days 00:01:00.000000000
636	2019-03-21 16:25:00	120.733	27.9333	94	0	38	1	76	0.0025781	0.00258809	0.00418659	120.769	0	27.9231	3.52377	1		0 days 00:01:00.000000000
637	2019-03-21 16:26:00	121.733	27.6	94	0	38	1	50.6667	0.00267004	0.00264233	0.0054847	121.692	0	27.5385	3.54892	1		0 days 00:01:00.000000000
638	2019-03-21 16:27:00	122	30	94	0	38	1	54	0.00261599	0.00267519	0.00454032	122	0	30.0769	3.54222	1		0 days 00:01:00.000000000
639	2019-03-21 16:28:00	122.467	28.4	94	0	38	1	178.667	0.00266132	0.00264505	0.00384811	122.538	0	28.6154	3.48519	1		0 days 00:01:00.000000000
640	2019-03-21 16:29:00	124.667	23.8667	94	0	38	1	190.667	0.00261598	0.00265762	0.00538687	124.769	0	23.8462	3.52712	1		0 days 00:01:00.000000000
641	2019-03-21 16:30:00	126.2	26.0667	94	0	38.2	1	247.333	0.00379577	0.00380618	0.0092804	126.154	0	26.0769	3.5553	0.7		0 days 00:01:00.000000000
642	2019-03-21 16:31:00	128.333	24.6	94	0	38.6	1	161.333	0.00311229	0.00422312	0.0125042	128.308	0	24.5385	3.65361	0.1		0 days 00:01:00.000000000
643	2019-03-21 16:32:00	128.933	30.6	94	0	39	1	14.6667	0.00318681	0.00363233	0.00599604	128.923	0	30.6923	3.54935	0.2		0 days 00:01:00.000000000
644	2019-03-21 16:33:00	129.667	22.3333	94	0	39	1	10	0.00343437	0.00344068	0.00996796	129.615	0	22.1538	3.44199	0.1		0 days 00:01:00.000000000
645	2019-03-21 16:34:00	130.6	23.8	94	0	39	1	32	0.00305303	0.00329817		130.615	0	23.8462	3.47448	0		0 days 00:01:00.000000000
646	2019-03-21 16:35:00	133.2	22.9333	94	0	39	1	28.6667	0.00328801	0.00337765		133.077	0	22.9231	3.65186	0		0 days 00:01:00.000000000
647	2019-03-21 16:36:00	130.533	26.1333	94	0	39	1	33.3333	0.00318669	0.00331441		130.538	0	26.2308	3.61858	0		0 days 00:01:00.000000000
648	2019-03-21 16:37:00	131.467	27	94	0	39	1	70	0.00322227	0.00328195		131.462	0	27	3.70139	0		0 days 00:01:00.000000000
649	2019-03-21 16:38:00	132.867	20.6	94	0	39	1	55.3333	0.00350077	0.00360631		132.846	0	20.6154	3.29392	0		0 days 00:01:00.000000000
650	2019-03-21 16:39:00	129.667	25.0667	94	0	39	1	125.333	0.00313304	0.00346145	0.00903838	129.615	0	25.4615	3.11735	0		0 days 00:01:00.000000000
651	2019-03-21 16:40:00	130.4	24.3333	94	0	39	1	20	0.00311438	0.00342556		130.308	0	24.2308	3.14925	0		0 days 00:01:00.000000000
652	2019-03-21 16:41:00	132	25.3333	94	0	39	1	31.3333	0.00320147	0.00338614		131.846	0	25.3077	3.3396	0		0 days 00:01:00.000000000
653	2019-03-21 16:42:00	131.067	27.5333	94	0	39	1	15.3333	0.00336482	0.00349864		130.692	0	27.5385	3.42049	0		0 days 00:01:00.000000000
654	2019-03-21 16:43:00	129	24.7333	94	0	39	1	18.6667	0.00354743	0.00400082	0.00520376	128.769	0	24.6923	3.76606	0.3		0 days 00:01:00.000000000
655	2019-03-21 16:44:00	130.067	23.7333	94	0	39	1	7.33333	0.00350833	0.00419544		129.923	0	23.6923	3.81117	0		0 days 00:01:00.000000000
656	2019-03-21 16:45:00	130.733	20.3333	94	0	39	1	19.3333	0.00372825	0.00416778		130.692	0	20.3077	3.68747	0		0 days 00:01:00.000000000
657	2019-03-21 16:46:00	133.867	25.4	94	0	39	1	134.667	0.00336401	0.00448331		133.769	0	25.3846	3.54699	0		0 days 00:01:00.000000000
658	2019-03-21 16:47:00	133.067	22.4	94	0	39	1	39.3333	0.0280157	0.00960053	0.0084861	132.692	0	22.3846	4.07749	0.3		0 days 00:01:00.000000000
659	2019-03-21 16:48:00	149.133	23.8	94	0	39	1	78.6667	0.023748	0.0315309	0.0471984	152.154	0	23.9231	1.50243	1		0 days 00:01:00.000000000
660	2019-03-21 16:49:00	147.533	25.7333	94	0	38.9333	1	187.333	0.00456508	0.0165992	0.0187137	149.231	0	25.9231	2.32544	1		0 days 00:01:00.000000000
661	2019-03-21 16:50:00	101.333	18.2	94	0	38.2667	1	204.667	0.00295195	0.00451263	0.112907	101.308	0	18.1538	2.43225	1		0 days 00:01:00.000000000
662	2019-03-21 16:51:00	95.1333	21.3333	94	0	38	1	136.667	0.00268788	0.00332891	0.153491	95.0769	0	21.4615	2.28503	1		0 days 00:01:00.000000000
663	2019-03-21 16:52:00	94.4667	23.9333	94	0	38	1	111.333	0.00300523	0.00348775	0.0747218	94.5385	0	23.7692	2.32631	1		0 days 00:01:00.000000000
664	2019-03-21 16:53:00	98.5333	37.4667	94	0	38	1	144.667	0.00275093	0.0030451	0.0175423	98.5385	0	37.8462	2.48626	1		0 days 00:01:00.000000000
665	2019-03-21 16:54:00	100.733	39.2	94	0	38	1	64.6667	0.0027474	0.00275612	0.0104211	100.615	0	39.3077	2.53063	1		0 days 00:01:00.000000000
666	2019-03-21 16:55:00	103.067	27	94	0	38	1	161.333	0.00257716	0.00310971	0.00822748	103	0	26.7692	2.56038	1		0 days 00:01:00.000000000
667	2019-03-21 16:56:00	103.6	22.4	94	0	38	1	25.3333	0.00252602	0.0027851	0.00768621	103.615	0	22.3846	2.55443	1		0 days 00:01:00.000000000
668	2019-03-21 16:57:00	104.333	27.8	94	0	38	1	50.6667	0.00267755	0.00262616	0.0066622	104.385	0	27.7692	2.55944	1		0 days 00:01:00.000000000
669	2019-03-21 16:58:00	106.133	28.3333	94	0	38	1	160.667	0.00255754	0.0026581	0.00639607	106.154	0	28.3846	2.52755	1		0 days 00:01:00.000000000
670	2019-03-21 16:59:00	107	26.0667	94	0	38	1	59.3333	0.00249237	0.00254735	0.00578102	107	0	26.2308	2.51996	1		0 days 00:01:00.000000000
671	2019-03-21 17:00:00	108.267	22.8667	94	0	38	1	27.3333	0.00261693	0.0025607	0.00524686	108.231	0	22.8462	2.49283	1		0 days 00:01:00.000000000
672	2019-03-21 17:01:00	109.067	30.4	94	0	38	1	30.6667	0.00257695	0.00260809	0.00512651	109	0	30.4615	2.481	1		0 days 00:01:00.000000000
673	2019-03-21 17:02:00	110	25.0667	94	0	38	1	18.6667	0.00245648	0.00258007	0.00520957	110	0	25.1538	2.47734	1		0 days 00:01:00.000000000
674	2019-03-21 17:03:00	111	19.3333	94	0	38	1	18	0.00257627	0.0025669	0.00459689	111	0	19.3077	2.44027	1		0 days 00:01:00.000000000
675	2019-03-21 17:04:00	111.667	20.1333	94	0	38	1	125.333	0.00267623	0.00275222	0.0051969	111.692	0	20.1538	2.46811	1		0 days 00:01:00.000000000
676	2019-03-21 17:05:00	112.533	19.6	94	0	38	1	346	0.00267497	0.00286286	0.00468525	112.538	0	19.4615	2.51129	1		0 days 00:01:00.000000000
677	2019-03-21 17:06:00	113.533	23.9333	94	0	38	1	156	0.0027042	0.00271245	0.00391273	113.538	0	24	2.4557	1		0 days 00:01:00.000000000
678	2019-03-21 17:07:00	114.8	22.9333	94	0	38	1	6.66667	0.00268009	0.00272636	0.00483897	114.846	0	22.9231	2.44146	1		0 days 00:01:00.000000000
679	2019-03-21 17:08:00	115.867	25.0667	93.2	0	38	1	75.3333	0.00283667	0.00274438	0.00485858	115.615	0	25	2.44974	1		0 days 00:01:00.000000000
680	2019-03-21 17:09:00	118.733	26.5333	93	0	38	1	126	0.00292608	0.00303431	0.014377	118.769	0	26.6154	2.68854	1		0 days 00:01:00.000000000
681	2019-03-21 17:10:00	116.467	23.0667	93	0	38	1	1.33333	0.00266764	0.00313493	0.00678068	116.538	0	23	2.53588	1		0 days 00:01:00.000000000
682	2019-03-21 17:11:00	117.667	25.3333	93	0	38	1	4	0.00270467	0.00311882	0.00351696	117.615	0	25.2308	2.46878	1		0 days 00:01:00.000000000
683	2019-03-21 17:12:00	119	27.9333	93	0	38	1	73.3333	0.00255022	0.00297652	0.0042971	119	0	27.9231	2.46635	1		0 days 00:01:00.000000000
684	2019-03-21 17:13:00	119.4	28.4667	93	0	38	1	76.6667	0.00272828	0.002712	0.00349733	119.385	0	28.4615	2.42246	1		0 days 00:01:00.000000000
685	2019-03-21 17:14:00	120.533	28.6667	93	0	38	1	12.6667	0.00278135	0.00275195	0.00552319	120.615	0	28.6923	2.422	1		0 days 00:01:00.000000000
686	2019-03-21 17:15:00	120.4	26.4667	93	0	38	1	20.6667	0.00271895	0.0027699	0.00447463	120.385	0	26.6923	2.38525	1		0 days 00:01:00.000000000
687	2019-03-21 17:16:00	121.533	26.4667	93	0	38	1	58.6667	0.00276516	0.00276023	0.00558245	121.538	0	26.6923	2.38103	1		0 days 00:01:00.000000000
688	2019-03-21 17:17:00	121.267	23.2667	93	0	38	1	60	0.00270173	0.0027619	0.00358826	121.231	0	23.1538	2.44167	1		0 days 00:01:00.000000000
689	2019-03-21 17:18:00	122.6	29.9333	93	0	38	1	22.6667	0.00314496	0.00314859	0.00500116	122.231	0	30.0769	2.42329	1		0 days 00:01:00.000000000
690	2019-03-21 17:19:00	123.533	24.8	93	0	38	1	16.6667	0.00295659	0.0043026	0.0107767	123.231	0	24.6923	2.51457	1		0 days 00:01:00.000000000
691	2019-03-21 17:20:00	121.867	24.8667	93	0	38	1	44.6667	0.00274961	0.00344568	0.00431703	121.846	0	24.6154	2.50894	1		0 days 00:01:00.000000000
692	2019-03-21 17:21:00	125.133	28.6	93	0	38	1	40.6667	0.00301502	0.00294193	0.0094943	125	0	28.6923	2.78912	1		0 days 00:01:00.000000000
693	2019-03-21 17:22:00	124.533	28.2	93	0	38	1	35.3333	0.0029315	0.00296017	0.00539616	124.615	0	28.2308	2.88697	1		0 days 00:01:00.000000000
694	2019-03-21 17:23:00	124.8	32.8667	93	0	38	1	1.33333	0.00282541	0.0029232	0.00427527	124.769	0	33	2.89498	1		0 days 00:01:00.000000000
695	2019-03-21 17:24:00	126.933	26.2667	93	0	38	1	8.66667	0.00289189	0.00291032	0.00770618	126.846	0	26.1538	2.90276	1		0 days 00:01:00.000000000
696	2019-03-21 17:25:00	125.4	27.2	93	0	38	1	25.3333	0.00279976	0.00290025	0.00455081	125.385	0	27.3077	2.86083	1		0 days 00:01:00.000000000
697	2019-03-21 17:26:00	126.733	32.8	93	0	38	1	15.3333	0.00291001	0.0028405	0.00512926	126.769	0	32.8462	2.80645	1		0 days 00:01:00.000000000
698	2019-03-21 17:27:00	128	29.9333	93	0	38	1	12	0.00310583	0.00302111	0.00945787	127.923	0	29.7692	2.95823	1		0 days 00:01:00.000000000
699	2019-03-21 17:28:00	126.8	28.6667	93	0	38	1	58	0.00299004	0.00310835	0.00466054	126.769	0	28.7692	3.08259	1		0 days 00:01:00.000000000
700	2019-03-21 17:29:00	129.667	31	93	0	38	1	53.3333	0.00335007	0.00325864	0.00776487	129.615	0	31.0769	3.12468	0.8		0 days 00:01:00.000000000
701	2019-03-21 17:30:00	129.533	21.1333	93	0	38	1	20.6667	0.00341253	0.0035963	0.0129191	129.538	0	20.7692	3.20148	1		0 days 00:01:00.000000000
702	2019-03-21 17:31:00	125.6	20.8667	93	0	38	1	82.6667	0.00312915	0.0034342	0.00503332	125.615	0	20.9231	3.2661	1		0 days 00:01:00.000000000
703	2019-03-21 17:32:00	128	23	93	0	38	1	31.3333	0.00303197	0.00314753	0.0045929	128	0	22.8462	3.24519	1		0 days 00:01:00.000000000
704	2019-03-21 17:33:00	130	28.2667	93	0	38	1	20	0.00316953	0.00314766	0.00732115	130	0	28.3077	3.29021	1		0 days 00:01:00.000000000
705	2019-03-21 17:34:00	129.933	28.7333	93	0	38	1	62	0.00313842	0.0031805	0.00596601	129.923	0	28.5385	3.34047	1		0 days 00:01:00.000000000
706	2019-03-21 17:35:00	130.2	33.0667	93	0	38	1	135.333	0.00426929	0.00502953	0.0114646	130.154	0	33.3846	3.74409	0.9		0 days 00:01:00.000000000
707	2019-03-21 17:36:00	129.667	24.4	93	0	38	1	113.333	0.00331484	0.00454081	0.0140856	129.538	0	24.3077	3.6829	0.1		0 days 00:01:00.000000000
708	2019-03-21 17:37:00	128.867	30.9333	93	0	38	1	34	0.00340272	0.00364185	0.00858869	128.846	0	31	3.58763	0.5		0 days 00:01:00.000000000
709	2019-03-21 17:38:00	131.067	27.9333	93	0	38	1	43.3333	0.00371748	0.0039033	0.0149741	131	0	27.9231	3.45369	0.2		0 days 00:01:00.000000000
710	2019-03-21 17:39:00	127.6	28.8	93	0	38	1	100	0.00433712	0.00368595	0.00583698	127.615	0	28.7692	3.34176	0.9		0 days 00:01:00.000000000
711	2019-03-21 17:40:00	133.467	31	93	0	38	1	10	0.0459338	0.0258782	0.0961748	133.231	0	31.0769	3.14413	0.5		0 days 00:01:00.000000000
712	2019-03-21 17:41:00	152.8	24.6667	93	0	38.0667	1	26	0.00669119	0.0284731	0.0181259	152.923	0	24.4615	3.95556	1		0 days 00:01:00.000000000
713	2019-03-21 17:42:00	107.067	23.2	93	0	38.9333	1	132	0.00295148	0.0078897	0.0795827	105.538	0	23.3846	4.36607	1		0 days 00:01:00.000000000
714	2019-03-21 17:43:00	91.2667	19.6	93	0	39	1	18.6667	0.00249634	0.0028652	0.17432	91.3077	0	19.5385	4.28671	1		0 days 00:01:00.000000000
715	2019-03-21 17:44:00	94.6667	24.4667	93	0	38.9333	1	24	0.00249906	0.00271124	0.174071	94.6154	0	24.3846	4.25872	1		0 days 00:01:00.000000000
716	2019-03-21 17:45:00	95	26.4	93	0	38.2	1	30	0.00250819	0.00256914	0.137258	94.8461	0	26.5385	4.17086	1		0 days 00:01:00.000000000
717	2019-03-21 17:46:00	94.6	24.1333	93	0	38	1	2.66667	0.00264208	0.00258117	0.0408064	94.6154	0	24	4.12889	1		0 days 00:01:00.000000000
718	2019-03-21 17:47:00	97.2	26.6667	93	0	38	1	12.6667	0.00264516	0.0027197	0.0244764	97.1539	0	26.6154	4.10636	1		0 days 00:01:00.000000000
719	2019-03-21 17:48:00	99.0667	26.2	93	0	38	1	19.3333	0.00262176	0.00278693	0.0159016	99.1539	0	26.2308	4.08306	1		0 days 00:01:00.000000000
720	2019-03-21 17:49:00	101	22.0667	93	0	38	1	18.6667	0.0026666	0.00268151	0.0111724	101	0	21.9231	4.05407	1		0 days 00:01:00.000000000
721	2019-03-21 17:50:00	104.133	27.8	93	0	38	1	53.3333	0.00250294	0.00255576	0.0103325	104.154	0	27.9231	4.08922	1		0 days 00:01:00.000000000
722	2019-03-21 17:51:00	107.067	24.0667	93	0	38	1	174.667	0.00260975	0.00257101	0.00801544	106.923	0	24	4.1587	1		0 days 00:01:00.000000000
723	2019-03-21 17:52:00	120	25.7333	93	0	38	1	31.3333	0.0432851	0.0191927	0.0467424	119.923	0	25.8462	4.0389	0.8		0 days 00:01:00.000000000
724	2019-03-21 17:53:00	149.4	23.4667	93	0	38	1	131.333	0.00436826	0.0236198	0.0296849	149.923	0	23.3077	3.70521	1		0 days 00:01:00.000000000
725	2019-03-21 17:54:00	107.867	22.8	93	0	38	1	263.333	0.00301233	0.00673991	0.107588	107.462	0	22.7692	3.73876	1		0 days 00:01:00.000000000
726	2019-03-21 17:55:00	92.5333	22.4	93	0	38	1	28	0.00256624	0.00286529	0.141234	92.5385	0	22.3846	3.83212	1		0 days 00:01:00.000000000
727	2019-03-21 17:56:00	95	24.2667	93	0	38	1	12	0.00256366	0.00257208	0.088833	95	0	24.2308	3.752	1		0 days 00:01:00.000000000
728	2019-03-21 17:57:00	95.9333	28.6667	93	0	38	1	7.33333	0.00285302	0.0029378	0.0284859	95.9231	0	28.7692	3.4073	1		0 days 00:01:00.000000000
729	2019-03-21 17:58:00	99.3333	30.3333	93	0	38	1	30.6667	0.00530275	0.00376042	0.0123585	99.3077	0	30.3846	2.96643	1		0 days 00:01:00.000000000
730	2019-03-21 17:59:00	99.8667	25.0667	93	0.733333	38	1	86.6667	0.009626	0.0135716	0.0192955	100	0	25.0769	5.15484	1		0 days 00:01:00.000000000
731	2019-03-21 18:00:00	101.933	21.0667	93	0.2	38	1	11.3333	0.00321516	0.00813079	0.00783219	101.923	0	21	5.22227	1		0 days 00:01:00.000000000
732	2019-03-21 18:01:00	108.4	23.6667	93	0.133333	38	1	18.6667	0.0185019	0.00949238	0.0141393	108.231	0	23.8462	9.8023	1		0 days 00:01:00.000000000
733	2019-03-21 18:02:00	131.733	17.2667	93	0.2	38	1	38	0.0325768	0.0307995	0.0306379	132.385	0	17.1538	59.7039	0.6		0 days 00:01:00.000000000
734	2019-03-21 18:03:00	133.6	21.4667	93	0	37.8667	1	20	0.0167647	0.0330333	0.01326	133.538	0	21.4615	66.1927	1		0 days 00:01:00.000000000
735	2019-03-21 18:04:00	136.733	33.3333	93	0	37	1	53.3333	0.00664931	0.0134523	0.00579731	136.846	0	33.6154	66.7489	0.1		0 days 00:01:00.000000000
736	2019-03-21 18:05:00	137.8	31.4667	93	0.933333	37	1	58	0.0223821	0.0144435		137.615	0	31.4615	57.8728	0		0 days 00:01:00.000000000
737	2019-03-21 18:06:00	141.533	31.3333	93	0.4	37	1	90.6667	0.0230479	0.0233825	0.0146399	141.462	0	31.3077	54.2326	0.1		0 days 00:01:00.000000000
738	2019-03-21 18:07:00	142.467	27.2667	93	0.2	37	1	3.33333	0.0195283	0.0243847		142.462	0	27.2308	41.3464	0		0 days 00:01:00.000000000
739	2019-03-21 18:08:00	147.8	25.4	93	0.133333	37	1	51.3333	0.0390436	0.0275534	0.0406308	147.846	0	25.4615	65.1066	0.5		0 days 00:01:00.000000000
740	2019-03-21 18:09:00	144.467	23.5333	93	0	36	1	300.667	0.0262737	0.0380738	0.12551	144.385	0	23.4615	82.0078	0.1		0 days 00:01:00.000000000
741	2019-03-21 18:10:00	144.067	26.3333	93	0	36	1	218.667	0.0260042	0.0270202	0.0152061	144.077	0	26.3077	66.8795	0.5		0 days 00:01:00.000000000
742	2019-03-21 18:11:00	145.667	29.8	93	0.266667	36	1	91.3333	0.0326643	0.0329041	0.0202235	145.923	0	29.8462	58.8607	0.2		0 days 00:01:00.000000000
743	2019-03-21 18:12:00	132.467	25.4667	93	0	36	1	7.33333	0.022154	0.0348679	0.0128233	132.308	0	25.3077	4.716	1		0 days 00:01:00.000000000
744	2019-03-21 18:13:00	135.067	22.3333	93	0	36	1	48.6667	0.0164369	0.0211977	0.0263431	135.077	0	22.1538	2.06946	0.4		0 days 00:01:00.000000000
745	2019-03-21 18:14:00	136.667	25.2667	93	0.866667	36.6667	1	10	0.031476	0.0300744	0.0655706	136.615	0	25.3077	-2.01851	0.5		0 days 00:01:00.000000000
746	2019-03-21 18:15:00	132.133	25.6	93	0.6	37	1	54.6667	0.00834443	0.0305899	0.0187419	132.077	0	25.6923	-2.2637	0.9		0 days 00:01:00.000000000
747	2019-03-21 18:16:00	131.2	25.1333	93	0.2	37	1	4.66667	0.0235483	0.0164921	0.0047676	131	0	25.2308	-2.1622	0.6		0 days 00:01:00.000000000
748	2019-03-21 18:17:00	131	27.6667	93	0.533333	37	1	141.333	0.00728895	0.0228355	0.0134989	130.923	0	27.6923	-3.79922	1		0 days 00:01:00.000000000
749	2019-03-21 18:18:00	128.533	30	93	1	37	1	80.6667	0.00371429	0.0090693	0.00514569	128.462	0	29.7692	-3.93179	1		0 days 00:01:00.000000000
750	2019-03-21 18:19:00	125.6	36.2667	93	0.8	37	1	40.6667	0.00312326	0.00425958	0.00696189	125.385	0	36.3077	-2.39899	1		0 days 00:01:00.000000000
751	2019-03-21 18:20:00	125.467	40.8	92.2	0	37	1	172.667	0.00263027	0.00356676	0.00344136	125.462	0	40.8462	-2.41391	1		0 days 00:01:00.000000000
752	2019-03-21 18:21:00	125.333	42	92	0	37	1	26	0.00251201	0.0027559	0.00363245	125.308	0	42	-2.40558	1		0 days 00:01:00.000000000
753	2019-03-21 18:22:00	125.4	42	92	0	37.8667	1	86	0.00238217	0.00246439	0.00336746	125.385	0	42	-2.41552	1		0 days 00:01:00.000000000
754	2019-03-21 18:23:00	125.067	42	92	0	38	1	50.6667	0.00245609	0.00243382	0.00375827	125	0	42	-2.42093	1		0 days 00:01:00.000000000
755	2019-03-21 18:24:00	125	42	92	0	38	1	46.6667	0.00247164	0.00246856	0.00335948	125	0	42	-2.39675	1		0 days 00:01:00.000000000
756	2019-03-21 18:25:00	125	42	92	0	38	1	33.3333	0.00246816	0.00248058	0.00396676	125	0	42	-2.36476	1		0 days 00:01:00.000000000
757	2019-03-21 18:26:00	125.067	42	92	0	38	1	312	0.00240746	0.00245285	0.00352775	125	0	42	-2.34902	1		0 days 00:01:00.000000000
758	2019-03-21 18:27:00	125.6	42	92	0	38	1	192	0.00240605	0.00240079	0.00401389	125.615	0	42	-2.31726	1		0 days 00:01:00.000000000
759	2019-03-21 18:28:00	125.067	42	92	0	38	1	170	0.00251424	0.00248017	0.00438673	125	0	42	-2.28512	1		0 days 00:01:00.000000000
760	2019-03-21 18:29:00	125	42	92	0	38	1	44.6667	0.00249455	0.00250094	0.004005	125	0	42	-2.22859	1		0 days 00:01:00.000000000
761	2019-03-21 18:30:00	124.667	41.2667	92	0	38	1	11.3333	0.00261889	0.00263376	0.0048267	124.692	0	41.3077	-2.22217	1		0 days 00:01:00.000000000
762	2019-03-21 18:31:00	125.933	42	92	0	38	1	128	0.00264947	0.0038522	0.00426467	126	0	42	-2.15155	1		0 days 00:01:00.000000000
763	2019-03-21 18:32:00	126.667	41.8667	92	0	38	1	146	0.00261116	0.00316851	0.00492976	126.692	0	41.9231	-2.13781	1		0 days 00:01:00.000000000
764	2019-03-21 18:33:00	126.933	41.8	92	0	38	1	102.667	0.00271466	0.00269148	0.00510781	127	0	41.8462	-2.12895	1		0 days 00:01:00.000000000
765	2019-03-21 18:34:00	134.267	36.1333	92	0	38	1	4.66667	0.0462813	0.0188688	0.0498268	130.308	0	36.3077	3.88448	0.4		0 days 00:01:00.000000000
766	2019-03-21 18:35:00	164.267	24.5333	92	0	38	1	63.3333	0.0155438	0.0354076	0.0566017	162.769	0	24.5385	3.47659	1		0 days 00:01:00.000000000
767	2019-03-21 18:36:00	119.467	25.2	92	0	38	1	31.3333	0.00344754	0.012545	0.0610899	118.615	0	25.1538	4.65635	1		0 days 00:01:00.000000000
768	2019-03-21 18:37:00	97.2667	20.1333	92	0	38	1	2	0.0025231	0.00332913	0.156619	97.1539	0	20.0769	4.75428	1		0 days 00:01:00.000000000
769	2019-03-21 18:38:00	95.8	23.4	92	0	38	1	0	0.00268905	0.00265069	0.124674	95.8461	0	23.3077	4.74457	1		0 days 00:01:00.000000000
770	2019-03-21 18:39:00	95.6	34.2	92	0	38	1	17.3333	0.00266965	0.00269846	0.0318558	95.5385	0	34.4615	4.76552	1		0 days 00:01:00.000000000
771	2019-03-21 18:40:00	101.4	39.5333	92	0	38	1	88.6667	0.00289719	0.00280107	0.0150672	101.538	0	39.5385	4.76915	1		0 days 00:01:00.000000000
772	2019-03-21 18:41:00	104.733	41.4667	92	0	38	1	92	0.00308771	0.00303129	0.0107206	104.692	0	41.5385	4.7577	1		0 days 00:01:00.000000000
773	2019-03-21 18:42:00	108	40	92	0	38	1	2	0.00292105	0.00304045	0.00759568	108	0	39.9231	4.80546	1		0 days 00:01:00.000000000
774	2019-03-21 18:43:00	108.067	39	92	0	38	1	3.33333	0.00303886	0.00290479	0.00874982	108.077	0	39	4.7726	1		0 days 00:01:00.000000000
775	2019-03-21 18:44:00	109.2	39.0667	92	0	38	1	8	0.00301794	0.00306031	0.00804242	109.154	0	39	4.75158	1		0 days 00:01:00.000000000
776	2019-03-21 18:45:00	112.067	40.3333	92	0	38	1	0	0.00315669	0.00308397	0.00633129	112.077	0	40.3077	4.72457	1		0 days 00:01:00.000000000
777	2019-03-21 18:46:00	113.067	41.9333	92	0	38	1	0.666667	0.00347701	0.00359446	0.00562048	113	0	42	4.72134	1		0 days 00:01:00.000000000
778	2019-03-21 18:47:00	119.867	35.6667	92	0	38	1	20	0.0384948	0.0188287	0.0621526	117.769	0	35.8462	4.81919	0.5		0 days 00:01:00.000000000
779	2019-03-21 18:48:00	136	22	92	0	38	1	129.333	0.00433043	0.021492	0.0408745	137	0	21.9231	5.27169	1		0 days 00:01:00.000000000
780	2019-03-21 18:49:00	94.4	22.6667	92	0	38	1	16.6667	0.00258707	0.00584025	0.157228	94.3077	0	22.6154	5.30614	1		0 days 00:01:00.000000000
781	2019-03-21 18:50:00	91.2667	26.3333	92	0	38	1	262.667	0.00252181	0.00267042	0.158676	91.2308	0	26.3846	5.27029	1		0 days 00:01:00.000000000
782	2019-03-21 18:51:00	94.6	24.3333	92	0	38	1	422.667	0.00261349	0.00252356	0.09426	94.6154	0	24.1538	5.23309	1		0 days 00:01:00.000000000
783	2019-03-21 18:52:00	97.7333	38.8667	92	0	38	1	278	0.00266889	0.00266298	0.0211863	97.7692	0	39.3077	5.18339	1		0 days 00:01:00.000000000
784	2019-03-21 18:53:00	101	40.8667	92	0	38	1	254	0.00271186	0.00272307	0.0167811	101.077	0	40.9231	5.10987	1		0 days 00:01:00.000000000
785	2019-03-21 18:54:00	104.333	41.8667	92	0	38	1	54.6667	0.00281273	0.00276409	0.0126343	104.385	0	41.9231	5.10025	1		0 days 00:01:00.000000000
786	2019-03-21 18:55:00	106.333	42	92	0	38	1	17.3333	0.00281281	0.00280499	0.0113106	106.308	0	42	5.07817	1		0 days 00:01:00.000000000
787	2019-03-21 18:56:00	107.467	41.4667	92	0	38	1	34	0.00269511	0.00276896	0.00988971	107.462	0	41.5385	5.06529	1		0 days 00:01:00.000000000
788	2019-03-21 18:57:00	109.267	39.8667	92	0	38	1	130.667	0.00288774	0.00279804	0.00925646	109.231	0	39.9231	5.08613	1		0 days 00:01:00.000000000
789	2019-03-21 18:58:00	109.933	39.4667	92	0	38	1	250	0.00279987	0.00290081	0.00817103	110	0	39.4615	5.07308	1		0 days 00:01:00.000000000
790	2019-03-21 18:59:00	111.067	40.8667	92	0	38	1	256	0.00274866	0.00279178	0.0075842	111	0	40.9231	5.07994	1		0 days 00:01:00.000000000
791	2019-03-21 19:00:00	112.133	40.0667	92	0.4	38	1	164.667	0.00281477	0.0028023	0.00771674	112.154	0	40	5.07006	1		0 days 00:01:00.000000000
792	2019-03-21 19:01:00	111.267	39.2	92	0.866667	38	1	233.333	0.00269117	0.00353874	0.01229	111.308	0	39.2308	5.13037	1		0 days 00:01:00.000000000
793	2019-03-21 19:02:00	114.2	40.6667	92	1	38	1	124.667	0.00263857	0.00306963	0.00684382	114.154	0	40.6923	5.09282	1		0 days 00:01:00.000000000
794	2019-03-21 19:03:00	115.8	37.6667	92	0.733333	38	1	124.667	0.00268238	0.0026544	0.00547952	115.692	0	37.6923	5.07342	0.7		0 days 00:01:00.000000000
795	2019-03-21 19:04:00	116.333	33.9333	92	0	38	1	105.333	0.00279818	0.00278367		116.308	0	33.8462	5.04373	0		0 days 00:01:00.000000000
796	2019-03-21 19:05:00	116.467	36.0667	92	0	38	1	10	0.00285803	0.00290268		116.462	0	36.1538	5.00045	0		0 days 00:01:00.000000000
797	2019-03-21 19:06:00	117	35.8	92	0	38	1	12	0.00261871	0.00284266		117	0	35.8462	5.00822	0		0 days 00:01:00.000000000
798	2019-03-21 19:07:00	117.667	38.1333	92	0	38	1	61.3333	0.00268155	0.00266594		117.615	0	38.2308	4.99899	0		0 days 00:01:00.000000000
799	2019-03-21 19:08:00	117.733	38.8667	92	0	38	1	44	0.00273605	0.0026936		117.769	0	38.8462	4.99425	0		0 days 00:01:00.000000000
800	2019-03-21 19:09:00	117.467	39.4667	92	0	38	1	61.3333	0.00269407	0.00272245		117.462	0	39.4615	4.98416	0		0 days 00:01:00.000000000
801	2019-03-21 19:10:00	117.933	36.9333	92	0	38	1	13.3333	0.00265207	0.00266158		118	0	36.9231	5.01913	0		0 days 00:01:00.000000000
802	2019-03-21 19:11:00	114.867	37.5333	92	0	38	1	4.66667	0.00253406	0.00266604		114.769	0	37.5385	5.10114	0		0 days 00:01:00.000000000
803	2019-03-21 19:12:00	117.133	40	92	0	38	1	68.6667	0.00259246	0.00264076		117.154	0	40.0769	5.08715	0		0 days 00:01:00.000000000
804	2019-03-21 19:13:00	117.667	41.7333	92	0	38	1	4.66667	0.00269317	0.00263628		117.692	0	41.9231	5.10846	0		0 days 00:01:00.000000000
805	2019-03-21 19:14:00	117.067	36.6	92	0	38	1	76.6667	0.00292582	0.00282224		117.077	0	36.4615	5.07355	0		0 days 00:01:00.000000000
806	2019-03-21 19:15:00	116.933	37.4	92	0	38	1	2	0.00269723	0.00285311		117	0	37.5385	5.08719	0		0 days 00:01:00.000000000
807	2019-03-21 19:16:00	116.867	34.6	92	0	38	1	69.3333	0.00274343	0.00275741		116.923	0	34.4615	5.09072	0		0 days 00:01:00.000000000
808	2019-03-21 19:17:00	116.867	40.9333	92	0	38	1	14	0.00289747	0.00288226		116.923	0	41	5.09209	0		0 days 00:01:00.000000000
809	2019-03-21 19:18:00	116.333	39.8	92	0	38	1	48	0.0028417	0.00289121		116.385	0	39.8462	5.10429	0		0 days 00:01:00.000000000
810	2019-03-21 19:19:00	114.6	38.0667	92	0.466667	38	1	16	0.00272962	0.00280548		114.615	0	38	5.09495	0		0 days 00:01:00.000000000
811	2019-03-21 19:20:00	115	41.2667	92	0.4	38	1	50	0.00274145	0.00274963		115	0	41.3846	5.10133	0		0 days 00:01:00.000000000
812	2019-03-21 19:21:00	112.4	37.7333	92	0.8	38	1	42.6667	0.00262869	0.00278831	0.213662	112.385	0	37.7692	5.22005	0.3		0 days 00:01:00.000000000
813	2019-03-21 19:22:00	113.933	37.8	92	1	38	1	114.667	0.00252674	0.00257996		114	0	37.8462	5.19056	0		0 days 00:01:00.000000000
814	2019-03-21 19:23:00	114.667	38	92	1	38	1	15.3333	0.00264655	0.00262479		114.692	0	38	5.18763	0		0 days 00:01:00.000000000
815	2019-03-21 19:24:00	115	39	92	1	38	1	46	0.0026468	0.00266722		115	0	39	5.18938	0		0 days 00:01:00.000000000
816	2019-03-21 19:25:00	115.133	39.0667	92	1	38	1	14	0.00273636	0.0026696		115.077	0	39.0769	5.15417	0		0 days 00:01:00.000000000
817	2019-03-21 19:26:00	115.667	39	92	1	38	1	24	0.00277081	0.00275992		115.692	0	39	5.14674	0		0 days 00:01:00.000000000
818	2019-03-21 19:27:00	115.933	39.1333	92	1	38	1	26	0.00282248	0.00297641		115.923	0	39.0769	5.17501	0		0 days 00:01:00.000000000
819	2019-03-21 19:28:00	116.533	38.4667	92	0.0666667	38	1	182.667	0.00278745	0.0032995		116.538	0	38.4615	5.1934	0		0 days 00:01:00.000000000
820	2019-03-21 19:29:00	115.933	37.2	92	0	38	1	95.3333	0.00286095	0.0029947	0.290471	116	0	37.1538	5.24753	0.2		0 days 00:01:00.000000000
821	2019-03-21 19:30:00	116.933	38.2	92	0	38	1	276.667	0.00262451	0.00279849		116.923	0	38.2308	5.23422	0		0 days 00:01:00.000000000
822	2019-03-21 19:31:00	116.733	37.8	92	0	38	1	4	0.00275715	0.00270432		116.769	0	37.8462	5.22847	0		0 days 00:01:00.000000000
823	2019-03-21 19:32:00	116.2	37.3333	91.2667	0	38	1	103.333	0.00277385	0.00275277		116.154	0	37.3077	5.22449	0		0 days 00:01:00.000000000
824	2019-03-21 19:33:00	116.867	38.8667	91	0	38	1	168	0.00266633	0.00273747		116.846	0	38.9231	5.24721	0		0 days 00:01:00.000000000
825	2019-03-21 19:34:00	117.6	37.8667	91	0	38	1	0	0.00276267	0.00272767		117.615	0	37.8462	5.26452	0		0 days 00:01:00.000000000
826	2019-03-21 19:35:00	117.133	37.6667	91	0	38	1	51.3333	0.00273652	0.00278495		117.077	0	37.6154	5.26045	0		0 days 00:01:00.000000000
827	2019-03-21 19:36:00	117.067	37.2667	91	0	38	1	70.6667	0.00294068	0.00281402		117	0	37.2308	5.2325	0		0 days 00:01:00.000000000
828	2019-03-21 19:37:00	116.333	38.7333	91	0	38	1	56	0.00284815	0.00293368	0.0112214	116.462	0	38.8462	5.26911	0.2		0 days 00:01:00.000000000
829	2019-03-21 19:38:00	116.133	36.4	91	0	38	1	28.6667	0.00278314	0.0028893		116.154	0	36.4615	5.30791	0		0 days 00:01:00.000000000
830	2019-03-21 19:39:00	117	37.0667	91	0	38	1	99.3333	0.00300069	0.00292566		117	0	37	5.28476	0		0 days 00:01:00.000000000
831	2019-03-21 19:40:00	117.067	38.2	91	0	38	1	19.3333	0.00287942	0.00294111		117	0	38.2308	5.26417	0		0 days 00:01:00.000000000
832	2019-03-21 19:41:00	117.133	37.8667	91	0	38	1	51.3333	0.00287866	0.00295046		117.077	0	37.9231	5.23085	0		0 days 00:01:00.000000000
833	2019-03-21 19:42:00	117.133	37.2667	91	0	38	1	48.6667	0.00287509	0.00290283		117.077	0	37.3077	5.23634	0		0 days 00:01:00.000000000
834	2019-03-21 19:43:00	117.133	36.1333	91	0	38	1	95.3333	0.00296984	0.00292792		117.077	0	36.1538	5.23998	0		0 days 00:01:00.000000000
835	2019-03-21 19:44:00	119.267	35	91	0	38	1	250.667	0.00336743	0.00315075	0.0112599	119.231	0	35.2308	5.0192	0.3		0 days 00:01:00.000000000
836	2019-03-21 19:45:00	122.2	26.6	91	0	38	1	259.333	0.00351341	0.00357653	0.00987289	122.154	0	26.5385	4.86563	0.2		0 days 00:01:00.000000000
837	2019-03-21 19:46:00	122.933	30.2	91	0	38	1	188.667	0.003046	0.00333759		123	0	30.1538	4.78328	0		0 days 00:01:00.000000000
838	2019-03-21 19:47:00	123.467	36.2	91	0	38	1	116.667	0.00281665	0.00303456		123.462	0	36.2308	4.76325	0		0 days 00:01:00.000000000
839	2019-03-21 19:48:00	123.533	37.3333	91	0	38	1	93.3333	0.00272559	0.00285692		123.538	0	37.3077	4.75001	0		0 days 00:01:00.000000000
840	2019-03-21 19:49:00	124.2	33.4667	91	0.2	38	1	29.3333	0.00547104	0.00431375	0.0257973	124.154	0	33.5385	4.9121	0		0 days 00:01:00.000000000
841	2019-03-21 19:50:00	126	30.5333	91	0	38	1	5.33333	0.0040026	0.0059726		126	0	30.5385	4.4191	0		0 days 00:01:00.000000000
842	2019-03-21 19:51:00	126.267	36.9333	91	0	38	1	15.3333	0.00427223	0.00481184	0.0390185	126.231	0	37.0769	3.88522	0.3		0 days 00:01:00.000000000
843	2019-03-21 19:52:00	124.867	36.2667	91	0	38	1	32.6667	0.0029465	0.00482552	0.00441508	124.846	0	36.2308	2.45605	1		0 days 00:01:00.000000000
844	2019-03-21 19:53:00	124.4	32.2667	91	0	38	1	21.3333	0.00258468	0.00318606	0.00495141	124.385	0	32.2308	2.42928	1		0 days 00:01:00.000000000
845	2019-03-21 19:54:00	124.133	32.2	91	0	38	1	51.3333	0.00247591	0.00262286	0.0039855	124.077	0	32.2308	2.54409	1		0 days 00:01:00.000000000
846	2019-03-21 19:55:00	122.933	31.1333	91	0	38	1	12	0.00247323	0.00252568	0.00457992	122.923	0	31.0769	2.55287	1		0 days 00:01:00.000000000
847	2019-03-21 19:56:00	123.133	34.9333	91	0	38	1	14.6667	0.00260597	0.00272249	0.00429127	123.154	0	34.9231	2.53537	1		0 days 00:01:00.000000000
848	2019-03-21 19:57:00	123.667	31.2667	91	0	38	1	27.3333	0.0026855	0.00272265	0.0042355	123.692	0	31.3077	2.51233	1		0 days 00:01:00.000000000
849	2019-03-21 19:58:00	123.267	34.9333	91	0	38	1	18	0.00280661	0.00286293	0.00844285	123.231	0	35	2.52308	1		0 days 00:01:00.000000000
850	2019-03-21 19:59:00	125	36.6667	91	0	38	1	78.6667	0.00268602	0.00277549	0.00466643	125.077	0	36.7692	2.40163	1		0 days 00:01:00.000000000
851	2019-03-21 20:00:00	126	34.7333	91	0	38	1	306	0.00277474	0.00276969	0.0058294	126	0	34.6923	2.3843	1		0 days 00:01:00.000000000
852	2019-03-21 20:01:00	125.933	30.8667	91	0	38	1	58.6667	0.00317711	0.00295683	0.00435349	125.923	0	30.9231	2.40055	1		0 days 00:01:00.000000000
853	2019-03-21 20:02:00	123.067	33.3333	91	0	38	1	92	0.00307039	0.00370693	0.00477567	123.154	0	33.4615	2.41345	1		0 days 00:01:00.000000000
854	2019-03-21 20:03:00	121.733	37.8667	91	0	38	1	55.3333	0.00324321	0.00343378	0.00794641	121.462	0	37.8462	2.466	0.5		0 days 00:01:00.000000000
855	2019-03-21 20:04:00	124.533	38.6	91	0	38	1	67.3333	0.00344863	0.00338799	0.0149382	124.769	0	38.6923	2.7733	0.2		0 days 00:01:00.000000000
856	2019-03-21 20:05:00	116	36.0667	91	0	38	1	64.6667	0.00349379	0.00345568	0.0156592	116	0	36.2308	2.84607	0.9		0 days 00:01:00.000000000
857	2019-03-21 20:06:00	115.467	31.0667	91	0	38	1	106	0.00439173	0.00369075	0.0461111	115.462	0	31	2.97815	1		0 days 00:01:00.000000000
858	2019-03-21 20:07:00	120.733	30.9333	91	0	38	1	114.667	0.0180243	0.0156679	0.11039	120.923	0	31.1538	54.7603	1		0 days 00:01:00.000000000
859	2019-03-21 20:08:00	122.4	27.6	91	0	38	1	276	0.0178462	0.0219468	0.0375398	122.538	0	27.5385	19.1788	1		0 days 00:01:00.000000000
860	2019-03-21 20:09:00	117.667	32.5333	91	0	38	1	265.333	0.0072639	0.0128557	0.0152709	117.692	0	32.5385	3.4911	1		0 days 00:01:00.000000000
861	2019-03-21 20:10:00	117.533	38.6	91	0	38	1	140	0.00484265	0.00923896	0.0117793	117.615	0	38.8462	3.20282	1		0 days 00:01:00.000000000
862	2019-03-21 20:11:00	114.333	42	91	0	38	1	195.333	0.0036058	0.00551313	0.0167979	114.308	0	42	3.19883	1		0 days 00:01:00.000000000
863	2019-03-21 20:12:00	111.667	42	91	0	38	1	131.333	0.00373111	0.00397808	0.0352198	111.615	0	42	3.27093	1		0 days 00:01:00.000000000
864	2019-03-21 20:13:00	110.133	41.3333	91	0	38	1	25.3333	0.00375916	0.00380541	0.044214	110.077	0	41.3077	3.29409	1		0 days 00:01:00.000000000
865	2019-03-21 20:14:00	109.333	39.1333	91	0	38	1	30	0.00390449	0.00387888	0.0472923	109.308	0	39.1538	3.28879	1		0 days 00:01:00.000000000
866	2019-03-21 20:15:00	110.267	38.8667	91	0	38	1	26	0.00390433	0.00394264		110.231	0	38.9231	3.2653	1		0 days 00:01:00.000000000
867	2019-03-21 20:16:00	111.4	40.0667	91	0	38	1	36	0.00403911	0.00396737	0.0458445	111.462	0	40.0769	3.20085	1		0 days 00:01:00.000000000
868	2019-03-21 20:17:00	111.533	40	91	0	38	1	220	0.00422412	0.00411784	0.0465055	111.692	0	40	3.25988	0.9		0 days 00:01:00.000000000
869	2019-03-21 20:18:00	111.6	37.9333	91	0	38	1	17.3333	0.00389118	0.00424606	0.0438659	111.692	0	37.8462	3.39081	0.4		0 days 00:01:00.000000000
870	2019-03-21 20:19:00	111.467	40	91	0	38	1	48	0.00380422	0.00392711	0.0438443	111.462	0	40	3.3105	0.3		0 days 00:01:00.000000000
871	2019-03-21 20:20:00	120.533	39.0667	91	0.133333	38	1	46.6667	0.0268975	0.00937513	0.0600459	117.231	0	39.1538	3.2351	0.6		0 days 00:01:00.000000000
872	2019-03-21 20:21:00	153.533	29.3333	91	0	38	1	14	0.0153703	0.0275908	0.0463182	153.769	0	29.3846	5.29534	0.9		0 days 00:01:00.000000000
873	2019-03-21 20:22:00	146.733	22.6667	91	0	38.6	1	123.333	0.00617623	0.0135029	0.0286746	147.308	0	22.6923	2.53127	0.7		0 days 00:01:00.000000000
874	2019-03-21 20:23:00	104.333	19.9333	91	0	39	1	130	0.00389006	0.00563147	0.0877912	104	0	19.9231	-0.467346	1		0 days 00:01:00.000000000
875	2019-03-21 20:24:00	100.4	23.4	91	0	39	1	82.6667	0.00299148	0.00374228	0.0884316	100.385	0	23.3846	-0.490056	1		0 days 00:01:00.000000000
876	2019-03-21 20:25:00	104.667	27	91	0	39	1	57.3333	0.00314766	0.00328109	0.0151935	104.769	0	27	-0.499767	1		0 days 00:01:00.000000000
877	2019-03-21 20:26:00	107.8	26.4667	91	0	39	1	44.6667	0.00333099	0.00359032	0.0109787	107.846	0	26.3077	-0.536658	1		0 days 00:01:00.000000000
878	2019-03-21 20:27:00	110.267	33.4	91	0	39	1	39.3333	0.00357967	0.00365352	0.0106524	110.308	0	33.3077	-0.520567	1		0 days 00:01:00.000000000
879	2019-03-21 20:28:00	111.667	36.0667	91	0	39	1	5.33333	0.00375022	0.0040645	0.0101109	111.692	0	36.0769	-0.538309	1		0 days 00:01:00.000000000
880	2019-03-21 20:29:00	113.333	30.4	91	0	39	1	84	0.00376104	0.00411717	0.008901	113.308	0	30.1538	-0.595669	1		0 days 00:01:00.000000000
881	2019-03-21 20:30:00	115.333	33.5333	91	0	39	1	64.6667	0.0039389	0.00385517	0.00872695	115.231	0	33.6154	-0.686819	1		0 days 00:01:00.000000000
882	2019-03-21 20:31:00	122.8	27.6	91	0	39	1	44	0.00428659	0.00429422	0.0141799	122.923	0	27.4615	-0.849362	1		0 days 00:01:00.000000000
883	2019-03-21 20:32:00	124.2	28.0667	91	0	39	1	99.3333	0.0039282	0.0041962	0.0130505	124.231	0	28.0769	-1.10474	1		0 days 00:01:00.000000000
884	2019-03-21 20:33:00	124.2	31.3333	91	0	39	1	13.3333	0.00397962	0.00428787	0.0109668	124.154	0	31.1538	-0.678422	1		0 days 00:01:00.000000000
885	2019-03-21 20:34:00	124.067	38.8	91	0	39	1	6.66667	0.00387058	0.00402605	0.0077888	124.077	0	38.8462	-0.677148	1		0 days 00:01:00.000000000
886	2019-03-21 20:35:00	121.333	35.8667	91	0	39	1	48.6667	0.00426671	0.00400419	0.0706347	121.538	0	35.9231	-0.489526	1		0 days 00:01:00.000000000
887	2019-03-21 20:36:00	82.5333	29.7333	91	0	39	1	91.3333	0.00413043	0.0043385	0.0992087	81.3846	0	29.7692	-0.345682	1		0 days 00:01:00.000000000
888	2019-03-21 20:37:00	58.7333	24.2	91	0	39	1	82.6667	0.00419454	0.00425364	0.104107	58.3077	0	24.1538	-0.398628	1		0 days 00:01:00.000000000
889	2019-03-21 20:38:00	82.5333	21.7333	91	0	39	1	36.6667	0.00393967	0.00425015	0.221845	80	0	21.6923	-0.296921	1		0 days 00:01:00.000000000
890	2019-03-21 20:39:00	115.667	26.1333	91	0	39	1	100	0.00387902	0.00397045	0.0617536	115.846	0	26.1538	-0.366171	1		0 days 00:01:00.000000000
891	2019-03-21 20:40:00	138.333	25.2	91	0	39	1	149.333	0.00460697	0.00443444	0.0484132	135.154	0	25.1538	1.10439	0.5		0 days 00:01:00.000000000
892	2019-03-21 20:41:00	124.267	27.4	91	0	39	1	157.333	0.00385443	0.00447149		124.231	0	27.4615	2.0509	0		0 days 00:01:00.000000000
893	2019-03-21 20:42:00	124.067	29.9333	91	0	39	1	67.3333	0.00393414	0.00404864		124.077	0	30	2.05405	0		0 days 00:01:00.000000000
894	2019-03-21 20:43:00	124.933	23.5333	91	0	39	1	46.6667	0.00374448	0.0039432		125	0	23.3846	2.03168	0		0 days 00:01:00.000000000
895	2019-03-21 20:44:00	125.067	25.0667	90.2667	0	39	1	63.3333	0.00354574	0.00384856		125.077	0	25.0769	1.9608	0		0 days 00:01:00.000000000
896	2019-03-21 20:45:00	124.733	24.5333	90	0	39	1	16	0.00358905	0.00375047		124.692	0	24.5385	1.87675	0		0 days 00:01:00.000000000
897	2019-03-21 20:46:00	125.4	25.3333	90	0	39	1	19.3333	0.00436911	0.00416594	0.00822381	125.385	0	25.3846	2.01231	0.3		0 days 00:01:00.000000000
898	2019-03-21 20:47:00	125.4	29.5333	90	0	39	1	60	0.00365607	0.0042695	0.00567934	125.462	0	29.6154	2.04677	0.3		0 days 00:01:00.000000000
899	2019-03-21 20:48:00	126.067	25.6	90	0	39	1	94.6667	0.00402813	0.00399216	0.00757866	126.077	0	25.6154	2.0608	1		0 days 00:01:00.000000000
900	2019-03-21 20:49:00	125.933	22.8	90	0	39	1	16.6667	0.00375293	0.00404864	0.00587237	125.923	0	22.7692	2.07494	1		0 days 00:01:00.000000000
901	2019-03-21 20:50:00	126.533	24.8	90	0	39	1	0	0.00382569	0.00391385	0.00499898	126.462	0	24.7692	2.07758	1		0 days 00:01:00.000000000
902	2019-03-21 20:51:00	128.133	23.8	90	0	39	1	6	0.00509326	0.00570204	0.00667962	128.154	0	23.6923	2.32103	1		0 days 00:01:00.000000000
903	2019-03-21 20:52:00	128.8	28.2	90	0	38.8667	1	0	0.00499835	0.00596278	0.0077556	128.846	0	28.3077	-0.644482	1		0 days 00:01:00.000000000
904	2019-03-21 20:53:00	129.333	22.8	90	0	38	1	0	0.00433439	0.00483767	0.00762357	129.308	0	22.8462	-1.3256	1		0 days 00:01:00.000000000
905	2019-03-21 20:54:00	126.8	24.6667	90	0	38	1	1.33333	0.00408949	0.00471674	0.00810622	126.769	0	24.6923	-1.37693	1		0 days 00:01:00.000000000
906	2019-03-21 20:55:00	127.533	29.4	90	0	38	1	32.6667	0.00368755	0.00453428	0.00587676	127.462	0	29.5385	-1.30138	1		0 days 00:01:00.000000000
907	2019-03-21 20:56:00	129.933	27.2667	90	0	38	1	40	0.00371846	0.00400193	0.00725642	129.846	0	27.2308	-1.27141	1		0 days 00:01:00.000000000
908	2019-03-21 20:57:00	131.333	28.0667	90	0	38	1	28.6667	0.0036914	0.0041125	0.00744732	131.385	0	28.1538	-1.15599	1		0 days 00:01:00.000000000
909	2019-03-21 20:58:00	131.8	29.6667	90	0	38	1	78	0.00399084	0.00406547	0.00694453	131.846	0	29.6923	-1.1971	1		0 days 00:01:00.000000000
910	2019-03-21 20:59:00	133.933	24.8	90	0	38	1	133.333	0.00437078	0.00448838	0.00662708	133.846	0	24.5385	-1.41752	1		0 days 00:01:00.000000000
911	2019-03-21 21:00:00	135.933	25.8667	90	0	38	1	76	0.00500965	0.00506376	0.00626561	135.846	0	25.9231	-1.66346	1		0 days 00:01:00.000000000
912	2019-03-21 21:01:00	136.533	20.6667	90	0	38	1	58	0.0050672	0.00652365	0.00869961	136.462	0	20.4615	-1.52416	1		0 days 00:01:00.000000000
913	2019-03-21 21:02:00	136.667	27.6	90	0	38	1	167.333	0.00409126	0.00557736	0.0071921	136.692	0	27.5385	-1.67797	1		0 days 00:01:00.000000000
914	2019-03-21 21:03:00	136.667	25.0667	90	0	38	1	100.667	0.0042002	0.00433398	0.00678483	136.615	0	25.0769	-1.94263	1		0 days 00:01:00.000000000
915	2019-03-21 21:04:00	137.333	20.8	90	0	38	1	120	0.00518792	0.00541645	0.00902536	137.385	0	20.6923	-2.09025	1		0 days 00:01:00.000000000
916	2019-03-21 21:05:00	131.133	21.2667	90	0.266667	38	1	44.6667	0.0365325	0.0183521	0.0117581	131.308	0	21.3077	13.1733	1		0 days 00:01:00.000000000
917	2019-03-21 21:06:00	137	22.3333	90	0	38	1	83.3333	0.0118695	0.0288694	0.024474	137.077	0	22.1538	75.9765	1		0 days 00:01:00.000000000
918	2019-03-21 21:07:00	139.867	25.8	90	0.133333	38	1	8.66667	0.0176617	0.0185342	0.051628	140.077	0	25.7692	63.1631	0.8		0 days 00:01:00.000000000
919	2019-03-21 21:08:00	141.133	25.7333	90	0.466667	37.6667	1	0.666667	0.0190758	0.0209013	0.0448311	141.077	0	25.7692	79.3312	0.7		0 days 00:01:00.000000000
920	2019-03-21 21:09:00	137.8	27.1333	90	0.133333	37	1	48.6667	0.0142976	0.0192808	0.214333	137.692	0	27.3077	71.289	0.6		0 days 00:01:00.000000000
921	2019-03-21 21:10:00	132.4	24.8	90	0.933333	37	1	42	0.0203052	0.0163215	0.0412457	132.385	0	24.7692	76.5651	1		0 days 00:01:00.000000000
922	2019-03-21 21:11:00	137.4	20.8667	90	0.933333	37	1	178	0.0190767	0.0240123	0.0711799	137.538	0	20.8462	65.066	1		0 days 00:01:00.000000000
923	2019-03-21 21:12:00	135.333	24.4	90	0.733333	37	1	94.6667	0.0169176	0.0197947	0.0358615	135.385	0	24.3846	59.6015	0.9		0 days 00:01:00.000000000
924	2019-03-21 21:13:00	143.467	21	90	0.6	37	1	66.6667	0.019761	0.0210133	0.132685	143.462	0	20.9231	56.0712	0.1		0 days 00:01:00.000000000
925	2019-03-21 21:14:00	141.333	19.6667	90	0	37	1	36.6667	0.0100879	0.0169222	0.0295591	141.385	0	19.6154	51.4284	0.9		0 days 00:01:00.000000000
926	2019-03-21 21:15:00	136.067	19.6	90	0	37	1	23.3333	0.00750737	0.00994974	0.111234	136.077	0	19.5385	48.8625	1		0 days 00:01:00.000000000
927	2019-03-21 21:16:00	142.4	21.6	90	0	37	1	152.667	0.0261579	0.0210273	0.0280474	142.462	0	21.5385	80.1811	1		0 days 00:01:00.000000000
928	2019-03-21 21:17:00	135	23.4	90	0	37	1	95.3333	0.0192518	0.0221933	0.102228	134.923	0	23.5385	56.2313	0.9		0 days 00:01:00.000000000
929	2019-03-21 21:18:00	129.6	25.3333	90	0	37	1	1.33333	0.0293736	0.0230446	0.00959264	129.462	0.00319672	24.9231	0.581235	1		0 days 00:01:00.000000000
930	2019-03-21 21:19:00	128.8	26.2	90	0	37	1	78	0.0132485	0.0270282	0.00884823	128.769	0	26.0769	-1.39148	1		0 days 00:01:00.000000000
931	2019-03-21 21:20:00	127.533	27.4	90	0	37	1	210	0.00796408	0.0159646	0.00595329	127.538	0	27.4615	-1.35205	1		0 days 00:01:00.000000000
932	2019-03-21 21:21:00	123.267	32.2667	90	0	37	1	161.333	0.0159491	0.0156976	0.116733	123.308	0	32.3077	7.45716	1		0 days 00:01:00.000000000
933	2019-03-21 21:22:00	117.133	35.2	90	0	37	1	73.3333	0.00712192	0.0145845	0.133157	117.077	0	35.4615	3.482	0.2		0 days 00:01:00.000000000
934	2019-03-21 21:23:00	114.867	32.4	90	0.8	37	1	76.6667	0.0135875	0.0172363	0.205156	114.769	0	32.4615	13.3941	1		0 days 00:01:00.000000000
935	2019-03-21 21:24:00	115.533	38.9333	90	0	37	1	38	0.00724037	0.0109078	0.00773768	115.538	0	39.3077	15.0936	1		0 days 00:01:00.000000000
936	2019-03-21 21:25:00	111.467	33.2667	90	0.933333	37	1	23.3333	0.0436652	0.0269978	0.0775156	111.462	0	33.1538	13.7075	1		0 days 00:01:00.000000000
937	2019-03-21 21:26:00	111.267	23.1333	90	0.866667	36.3333	1	275.333	0.0394464	0.0472216	0.152339	111.308	0	23.2308	4.07199	1		0 days 00:01:00.000000000
938	2019-03-21 21:27:00	110	20	90	0	36	1	41.3333	0.0385171	0.0403485	0.125359	110.077	0	19.7692	2.51353	1		0 days 00:01:00.000000000
939	2019-03-21 21:28:00	107.867	21.4667	90	0.333333	36	1	48	0.0189952	0.0420814	0.0950783	107.923	0	21.4615	7.6872	1		0 days 00:01:00.000000000
940	2019-03-21 21:29:00	108	32.7333	90	0.266667	36.7333	1	13.3333	0.00489889	0.014476	0.00698397	108.077	0	33.2308	6.12621	1		0 days 00:01:00.000000000
941	2019-03-21 21:30:00	106	28.6	90	0	36.2667	1	7.33333	0.00375442	0.00903201	0.140798	106	0	28.5385	5.31002	1		0 days 00:01:00.000000000
942	2019-03-21 21:31:00	106	34.9333	90	0.466667	36	1	107.333	0.00304236	0.00506576	0.00757414	106	0	35.1538	5.01579	1		0 days 00:01:00.000000000
943	2019-03-21 21:32:00	106.6	33.3333	90	1	36	1	134.667	0.00244865	0.0032385	0.00704504	106.615	0	33.3846	5.12634	1		0 days 00:01:00.000000000
944	2019-03-21 21:33:00	104.2	32.4	90	1	36.4667	1	20.6667	0.00511448	0.00403813	0.0159516	104.462	0	32.6154	5.16689	1		0 days 00:01:00.000000000
945	2019-03-21 21:34:00	100.4	26.3333	90	0.533333	37	1	50	0.00276789	0.0047242	0.108922	100.846	0	26.2308	4.6628	1		0 days 00:01:00.000000000
946	2019-03-21 21:35:00	101.733	30.2	90	0	37	1	54	0.00550019	0.00495014	0.104813	101.769	0	30.3077	4.57755	1		0 days 00:01:00.000000000
947	2019-03-21 21:36:00	101.2	28.5333	90	0	37	1	300.667	0.00368173	0.00504219	0.118595	101.231	0	28.6154	4.51656	1		0 days 00:01:00.000000000
948	2019-03-21 21:37:00	102.6	26.2	90	0	37	1	114	0.00435258	0.00409197	0.0347351	102.846	0	26.1538	2.56058	1		0 days 00:01:00.000000000
949	2019-03-21 21:38:00	103.667	24.0667	90	0	36.9333	1	86.6667	0.0160112	0.0123968	0.129374	103.769	0	24.0769	6.65522	1		0 days 00:01:00.000000000
950	2019-03-21 21:39:00	106.2	27.6	90	0	37	1	108.667	0.00352406	0.0131971	0.0127876	106.231	0	27.6923	10.0914	1		0 days 00:01:00.000000000
951	2019-03-21 21:40:00	105.133	32.5333	90	0	37	1	217.333	0.00412256	0.00525153	0.0120582	105.154	0	32.6154	10.42	1		0 days 00:01:00.000000000
952	2019-03-21 21:41:00	104.533	31.6667	90	0	37	1	276.667	0.00954239	0.0061334	0.0148583	104.462	0	31.6923	10.2421	1		0 days 00:01:00.000000000
953	2019-03-21 21:42:00	103.533	27.8667	90	0	37	1	272	0.00573844	0.00994707	0.0178847	103.538	0	27.8462	10.3513	1		0 days 00:01:00.000000000
954	2019-03-21 21:43:00	104.133	30.2	90	0	37	1	212	0.00374247	0.00812858	0.0132253	104.077	0	30.2308	10.4512	1		0 days 00:01:00.000000000
955	2019-03-21 21:44:00	107.533	29.4	90	0	37	1	108	0.0152979	0.0069623	0.0130922	107.385	0	29.3846	10.2628	1		0 days 00:01:00.000000000
956	2019-03-21 21:45:00	135.667	26.1333	90	1	37	1	178	0.0410742	0.0401131	0.104741	135.769	0	26.0769	7.21788	0.2		0 days 00:01:00.000000000
957	2019-03-21 21:46:00	113.933	27.6667	90	1	37	1	138.667	0.00399232	0.0261617	0.089467	112.769	0	27.6923	7.63667	0.7		0 days 00:01:00.000000000
958	2019-03-21 21:47:00	91.8	26.6	90	0.333333	37	1	72.6667	0.00326341	0.00517128	0.194463	91.8461	0	26.5385	7.26749	1		0 days 00:01:00.000000000
959	2019-03-21 21:48:00	94.6667	26.0667	90	0	37	1	28.6667	0.00292719	0.00347601	0.157743	94.6154	0	26	7.67408	1		0 days 00:01:00.000000000
960	2019-03-21 21:49:00	96.2667	24.3333	90	0	37	1	37.3333	0.0028132	0.00329904	0.145164	96.2308	0	24.3077	7.73322	1		0 days 00:01:00.000000000
961	2019-03-21 21:50:00	96.7333	27.2667	90	0	37	1	52	0.00287329	0.00290046	0.167802	96.8461	0	27.3077	7.79076	1		0 days 00:01:00.000000000
962	2019-03-21 21:51:00	96.6667	27.3333	90	0	37	1	9.33333	0.00284082	0.0032649	0.233607	96.6154	0	27.3077	7.87178	1		0 days 00:01:00.000000000
963	2019-03-21 21:52:00	94.2667	30.6667	90	0	37	1	18	0.00267173	0.00290819	0.278885	94.3846	0	30.6923	7.85733	1		0 days 00:01:00.000000000
964	2019-03-21 21:53:00	91.7333	28.7333	90	0	37	1	23.3333	0.00277084	0.00304093	0.266596	91.7692	0	28.7692	7.80871	1		0 days 00:01:00.000000000
965	2019-03-21 21:54:00	73.2	30.6667	90	0	37	1	120.667	0.0139629	0.00461894	0.242057	71.1539	0	30.6154	7.73451	1		0 days 00:01:00.000000000
966	2019-03-21 21:55:00	150.867	28.8667	90	0	37	1	72	0.0237381	0.0259587	0.176542	153	0	28.6923	5.14302	0.7		0 days 00:01:00.000000000
967	2019-03-21 21:56:00	120.2	27.6667	89.2667	0	37	1	18	0.00352129	0.0145776	0.0444487	120.308	0	27.5385	5.39547	1		0 days 00:01:00.000000000
968	2019-03-21 21:57:00	93.5333	31.6667	89	0	37	1	148.667	0.0029467	0.00378203	0.180396	93.5385	0	31.6154	5.36472	1		0 days 00:01:00.000000000
969	2019-03-21 21:58:00	92.5333	28	89	0	37.4	1	52.6667	0.00325146	0.00393404	0.179227	92.5385	0	27.8462	5.27649	1		0 days 00:01:00.000000000
970	2019-03-21 21:59:00	96.1333	22.8667	89	0	38	1	56.6667	0.00267797	0.00341709	0.125908	96	0	22.9231	5.25799	1		0 days 00:01:00.000000000
971	2019-03-21 22:00:00	96.2	21.4667	89	0	38	1	5.33333	0.00263293	0.00275571	0.102197	96.1539	0	21.3846	5.25188	1		0 days 00:01:00.000000000
972	2019-03-21 22:01:00	96.2	26.4667	89	0	38	1	20.6667	0.00272064	0.00272941	0.0821647	96.2308	0	26.4615	5.08967	1		0 days 00:01:00.000000000
973	2019-03-21 22:02:00	95.3333	27.9333	89	0	38	1	245.333	0.00245687	0.00265119	0.147059	95.3077	0	27.9231	5.07405	1		0 days 00:01:00.000000000
974	2019-03-21 22:03:00	96.7333	28.6667	89	0	38	1	40	0.00246447	0.00245597	0.141695	96.6923	0	28.6923	5.04313	1		0 days 00:01:00.000000000
975	2019-03-21 22:04:00	98.4667	26.8	89	0	38	1	106.667	0.00253023	0.00270622	0.274662	98.4615	0	26.7692	5.0322	1		0 days 00:01:00.000000000
976	2019-03-21 22:05:00	99.2	27.2	89	0	38	1	210	0.00245167	0.00267529	0.250226	99.4615	0	27.1538	5.00236	1		0 days 00:01:00.000000000
977	2019-03-21 22:06:00	99.7333	30.4	89	0	38	1	62	0.0025152	0.00253195	0.0701549	99.9231	0	30.3077	4.95758	1		0 days 00:01:00.000000000
978	2019-03-21 22:07:00	102.6	32.6	89	0	38	1	21.3333	0.00247131	0.00248182	0.0199373	102.615	0	32.6154	4.97052	1		0 days 00:01:00.000000000
979	2019-03-21 22:08:00	103.733	32	89	0	38	1	27.3333	0.00239064	0.00244439	0.0173454	103.769	0	32	4.94405	1		0 days 00:01:00.000000000
980	2019-03-21 22:09:00	104.667	31.8667	89	0	38	1	3.33333	0.00253041	0.00261726	0.0188844	104.769	0	31.8462	5.10405	1		0 days 00:01:00.000000000
981	2019-03-21 22:10:00	105.2	31.6	89	0	38	1	16.6667	0.00252636	0.00256045	0.0133249	105.154	0	31.6154	5.00434	1		0 days 00:01:00.000000000
982	2019-03-21 22:11:00	104.333	33.3333	89	0	38	1	8.66667	0.00246528	0.00251699	0.0153216	104.308	0	33.3077	4.93843	1		0 days 00:01:00.000000000
983	2019-03-21 22:12:00	102.333	32.6	89	0	38	1	74.6667	0.0026028	0.00250073	0.0163429	102.308	0	32.6154	4.89879	1		0 days 00:01:00.000000000
984	2019-03-21 22:13:00	102.333	32.3333	89	0	38	1	272.667	0.0025102	0.00256202	0.0178895	102.385	0	32.3077	4.89208	1		0 days 00:01:00.000000000
985	2019-03-21 22:14:00	103.867	33	89	0	38	1	132.667	0.00251221	0.00252542	0.0155457	103.923	0	33	4.89672	1		0 days 00:01:00.000000000
986	2019-03-21 22:15:00	106.133	32.2	89	0	38	1	110	0.00248655	0.00249076	0.0119427	106.154	0	32.1538	4.9124	1		0 days 00:01:00.000000000
987	2019-03-21 22:16:00	107.8	32.4667	89	0	38	1	2	0.00718291	0.00292116	0.012109	107.615	0	32.5385	4.95876	1		0 days 00:01:00.000000000
988	2019-03-21 22:17:00	136.867	28.8	89	0	38	1	12	0.0438956	0.0230505	0.108676	136.769	0	28.8462	5.5772	0.8		0 days 00:01:00.000000000
989	2019-03-21 22:18:00	141.6	24.6	89	0	38	1	144	0.0052162	0.0270095	0.0462307	142.923	0	24.6154	5.28282	1		0 days 00:01:00.000000000
990	2019-03-21 22:19:00	100.133	27.4667	89	0	38	1	94.6667	0.00378157	0.00830273	0.155707	100	0	27.6154	5.24306	1		0 days 00:01:00.000000000
991	2019-03-21 22:20:00	91.8667	26.6667	89	0	38	1	283.333	0.00314487	0.00367026	0.221755	91.9231	0	26.6154	5.33562	1		0 days 00:01:00.000000000
992	2019-03-21 22:21:00	93.6667	27.4	89	0	38	1	281.333	0.00395695	0.00446481	0.182287	93.6923	0	27.4615	5.20316	1		0 days 00:01:00.000000000
993	2019-03-21 22:22:00	95.6	24.8667	89	0	38	1	26.6667	0.00287362	0.00371387	0.165849	95.6154	0	24.9231	5.18662	1		0 days 00:01:00.000000000
994	2019-03-21 22:23:00	92.2	24.1333	89	0	38	1	28.6667	0.00274952	0.00292347	0.132442	92.3077	0	24.1538	5.135	1		0 days 00:01:00.000000000
995	2019-03-21 22:24:00	90.4667	22.6	89	0	38	1	37.3333	0.00275938	0.0027701	0.155466	90.6154	0	22.6154	5.08969	1		0 days 00:01:00.000000000
996	2019-03-21 22:25:00	92.6	23.9333	89	0	38	1	58.6667	0.00276628	0.00316151	0.192784	92.5385	0	24	5.03816	1		0 days 00:01:00.000000000
997	2019-03-21 22:26:00	95.5333	25.0667	89	0	38	1	156	0.00280022	0.00336716	0.393036	95.6154	0	25.0769	4.99742	1		0 days 00:01:00.000000000
998	2019-03-21 22:27:00	96	26.2	89	0	38	1	30.6667	0.00267809	0.0029171		96.0769	0	26.2308	5.02068	1		0 days 00:01:00.000000000
999	2019-03-21 22:28:00	96.4	26.4	89	0	38	1	10	0.00258874	0.00264982	0.100245	96.4615	0	26.3077	5.02275	1		0 days 00:01:00.000000000
1000	2019-03-21 22:29:00	97.4	28.4	89	0	38	1	28.6667	0.00268766	0.00332587	0.301016	97.3846	0	28.3846	5.04378	1		0 days 00:01:00.000000000
1001	2019-03-21 22:30:00	96	27.0667	89	0	38	1	2.66667	0.00259892	0.00307098	0.112627	96.0769	0	27.1538	5.088	1		0 days 00:01:00.000000000
1002	2019-03-21 22:31:00	95.8667	24.0667	89	0	38	1	20	0.00266768	0.00280116	0.219756	95.8461	0	24	5.15543	1		0 days 00:01:00.000000000
1003	2019-03-21 22:32:00	97.6667	24.8	89	0	38	1	8.66667	0.00258889	0.00262596	0.138717	97.6923	0	24.7692	5.23036	1		0 days 00:01:00.000000000
1004	2019-03-21 22:33:00	95.8	23.9333	89	0	38	1	37.3333	0.00251362	0.00254007	0.110348	95.8461	0	23.8462	5.21425	1		0 days 00:01:00.000000000
1005	2019-03-21 22:34:00	97	27.7333	89	0	38	1	70.6667	0.0024928	0.00252668	0.0796441	97.0769	0	27.7692	5.20033	1		0 days 00:01:00.000000000
1006	2019-03-21 22:35:00	97.6	27.6	89	0	38	1	154.667	0.00253137	0.00253967	0.0541064	97.5385	0	27.5385	5.20162	1		0 days 00:01:00.000000000
1007	2019-03-21 22:36:00	97.2	31.4	89	0	38	1	268.667	0.00260033	0.00269694	0.0377929	97.3077	0	31.4615	5.19305	1		0 days 00:01:00.000000000
1008	2019-03-21 22:37:00	98.5333	29.3333	89	0	38	1	86.6667	0.00271535	0.00275885	0.0913471	98.5385	0	29.3077	5.14231	1		0 days 00:01:00.000000000
1009	2019-03-21 22:38:00	99.1333	30.6	89	0	38	1	13.3333	0.00258682	0.00268725	0.0303926	99.1539	0	30.6154	5.15458	1		0 days 00:01:00.000000000
1010	2019-03-21 22:39:00	99.4667	32.6667	89	0	38	1	190	0.00277235	0.00267797	0.0305934	99.6154	0	32.6923	5.178	1		0 days 00:01:00.000000000
1011	2019-03-21 22:40:00	99.0667	31.6	89	0	38	1	35.3333	0.00253923	0.00278384	0.0504042	99.2308	0	31.5385	5.22108	1		0 days 00:01:00.000000000
1012	2019-03-21 22:41:00	99.5333	32.2667	89	0	38	1	62	0.00266484	0.00266111	0.0230028	99.6154	0	32.2308	5.18209	1		0 days 00:01:00.000000000
1013	2019-03-21 22:42:00	99.2	33.7333	89	0	38	1	122.667	0.00271261	0.00265967	0.0209576	99.3077	0	33.7692	5.19447	1		0 days 00:01:00.000000000
1014	2019-03-21 22:43:00	99.7333	33	89	0	38	1	42.6667	0.00278873	0.00275631	0.0220664	99.7692	0	33	5.18899	1		0 days 00:01:00.000000000
1015	2019-03-21 22:44:00	100.933	33	89	0	38	1	68.6667	0.00273809	0.0027859	0.0200626	100.923	0	33	5.16127	1		0 days 00:01:00.000000000
1016	2019-03-21 22:45:00	102.667	32.2667	89	0	38	1	4	0.00287326	0.00295179	0.0169081	102.692	0	32.2308	5.1293	1		0 days 00:01:00.000000000
1017	2019-03-21 22:46:00	103.667	32.6667	89	0	38	1	4	0.00289949	0.00331038	0.0146272	103.692	0	32.6923	5.11235	1		0 days 00:01:00.000000000
1018	2019-03-21 22:47:00	103.667	31.6667	89	0	38	1	17.3333	0.00281385	0.00304969	0.014261	103.692	0	31.6923	5.09714	1		0 days 00:01:00.000000000
1019	2019-03-21 22:48:00	103.8	32.8	89	0	38	1	3.33333	0.00290298	0.00299078	0.0143777	103.769	0	32.8462	5.0731	1		0 days 00:01:00.000000000
1020	2019-03-21 22:49:00	103.6	32.6667	89	0	38	1	14.6667	0.00290357	0.00296894	0.0156324	103.615	0	32.6154	5.08375	1		0 days 00:01:00.000000000
1021	2019-03-21 22:50:00	105.333	32.9333	89	0	38	1	6.66667	0.0030243	0.00295279	0.0119601	105.385	0	33	5.09686	1		0 days 00:01:00.000000000
1022	2019-03-21 22:51:00	103.4	31.6667	89	0	38	1	65.3333	0.00300362	0.00309202	0.0209686	103.462	0	31.6923	5.28244	1		0 days 00:01:00.000000000
1023	2019-03-21 22:52:00	104.533	32.9333	89	0	38	1	84.6667	0.00293424	0.0029829	0.0118989	104.538	0	33	5.17618	1		0 days 00:01:00.000000000
1024	2019-03-21 22:53:00	104.933	32.4	89	0	38	1	469.333	0.00291239	0.00292699	0.0130722	105	0	32.3846	5.10075	1		0 days 00:01:00.000000000
1025	2019-03-21 22:54:00	105.133	33	89	0	38	1	273.333	0.00314144	0.00299817	0.0135014	105.077	0	33	5.09092	1		0 days 00:01:00.000000000
1026	2019-03-21 22:55:00	104.8	30.9333	89	0	38	1	98	0.00298241	0.00307518	0.0117861	104.846	0	30.9231	5.05651	1		0 days 00:01:00.000000000
1027	2019-03-21 22:56:00	105	32.1333	89	0	38	1	65.3333	0.00313777	0.00310407	0.0130398	105	0	32.0769	5.03151	1		0 days 00:01:00.000000000
1028	2019-03-21 22:57:00	106.067	32	89	0	38	1	9.33333	0.00314902	0.00314252	0.0117938	106	0	32	5.04974	1		0 days 00:01:00.000000000
1029	2019-03-21 22:58:00	107.333	30.6667	89	0	38	1	62.6667	0.00294067	0.00307143	0.0100417	107.308	0	30.6154	5.04116	1		0 days 00:01:00.000000000
1030	2019-03-21 22:59:00	105.467	30.4667	89	0	38	1	9.33333	0.00300015	0.00304275	0.0175398	105.615	0	30.4615	5.21166	1		0 days 00:01:00.000000000
1031	2019-03-21 23:00:00	108.467	32	89	0	38	1	2.66667	0.00308615	0.00316838	0.00794699	108.462	0	32	5.08291	1		0 days 00:01:00.000000000
1032	2019-03-21 23:01:00	109.533	32.4	89	0	38	1	19.3333	0.0030804	0.0031385	0.00743255	109.538	0	32.4615	5.09803	1		0 days 00:01:00.000000000
1033	2019-03-21 23:02:00	109.6	31.8667	89	0	38	1	2.66667	0.00298919	0.00304109	0.00709739	109.615	0	32	5.15878	1		0 days 00:01:00.000000000
1034	2019-03-21 23:03:00	109	30.6	89	0	38	1	94	0.0029885	0.00299921	0.00707198	109	0	30.6923	5.21342	1		0 days 00:01:00.000000000
1035	2019-03-21 23:04:00	108.267	28.6	89	0	38	1	155.333	0.00311364	0.00307324	0.00881883	108.231	0	28.4615	5.19041	1		0 days 00:01:00.000000000
1036	2019-03-21 23:05:00	107.733	32.4	89	0	38	1	200.667	0.0030329	0.00305379	0.00907638	107.769	0	32.4615	5.19461	1		0 days 00:01:00.000000000
1037	2019-03-21 23:06:00	107.733	29.8667	89	0	38	1	16	0.00300747	0.00306686	0.00880747	107.769	0	29.8462	5.18822	1		0 days 00:01:00.000000000
1038	2019-03-21 23:07:00	105.667	31.5333	89	0	38	1	24.6667	0.00299974	0.00308561	0.0181578	105.769	0	31.6154	5.32652	1		0 days 00:01:00.000000000
1039	2019-03-21 23:08:00	106.533	30.4667	88.2667	0	38	1	191.333	0.00296351	0.00341015	0.00969147	106.538	0	30.3846	5.27841	1		0 days 00:01:00.000000000
1040	2019-03-21 23:09:00	107.667	33	88	0	38	1	200	0.00323201	0.00362741	0.00886246	107.769	0	33	5.23862	1		0 days 00:01:00.000000000
1041	2019-03-21 23:10:00	108.667	31.2667	88	0	38	1	93.3333	0.00323384	0.00331195	0.0147418	108.769	0	31.3077	5.19698	1		0 days 00:01:00.000000000
1042	2019-03-21 23:11:00	106.933	31.2	88	0	38	1	162.667	0.00302679	0.00314559	0.0229085	107	0	31.1538	5.1507	1		0 days 00:01:00.000000000
1043	2019-03-21 23:12:00	106.733	32.3333	88	0	38	1	13.3333	0.00316841	0.00312849	0.0482563	106.769	0	32.3846	5.16758	1		0 days 00:01:00.000000000
1044	2019-03-21 23:13:00	107	27.6	88	0	38	1	0	0.00297094	0.00307829	0.160041	107	0	27.6923	5.16162	1		0 days 00:01:00.000000000
1045	2019-03-21 23:14:00	106.133	25	88	0	38	1	50.6667	0.00313456	0.00308071	0.173351	106.077	0	25	5.17945	1		0 days 00:01:00.000000000
1046	2019-03-21 23:15:00	106.467	26.9333	88	0	38	1	26.6667	0.0028523	0.00301884	0.165211	106.462	0	26.9231	5.17638	1		0 days 00:01:00.000000000
1047	2019-03-21 23:16:00	105.933	27.5333	88	0	38	1	65.3333	0.00309391	0.00295745	0.184559	105.923	0	27.4615	5.1613	1		0 days 00:01:00.000000000
1048	2019-03-21 23:17:00	106.333	29.4667	88	0	38	1	164.667	0.00306409	0.00310974	0.154439	106.385	0	29.3846	5.2441	1		0 days 00:01:00.000000000
1049	2019-03-21 23:18:00	103.867	29.8	88	0	38	1	23.3333	0.00328653	0.0031817	0.207464	103.846	0	29.7692	5.25936	1		0 days 00:01:00.000000000
1050	2019-03-21 23:19:00	103.667	28.1333	88	0	38	1	30	0.00321054	0.00326275	0.181105	103.615	0	28.0769	5.15349	1		0 days 00:01:00.000000000
1051	2019-03-21 23:20:00	104.4	26.9333	88	0	38	1	55.3333	0.00323175	0.00322163	0.271377	104.385	0	26.8462	5.06869	1		0 days 00:01:00.000000000
1052	2019-03-21 23:21:00	106	30.0667	88	0	38	1	40	0.0031932	0.00323164	0.241481	106.077	0	29.9231	5.03601	1		0 days 00:01:00.000000000
1053	2019-03-21 23:22:00	108.2	34.2	88	0	38	1	93.3333	0.00291931	0.00309596	0.0419853	108.231	0	34.1538	5.18979	1		0 days 00:01:00.000000000
1054	2019-03-21 23:23:00	107.2	33.4667	88	0	38	1	28.6667	0.00294973	0.00346592	0.0395133	107.077	0	33.5385	5.4461	0.4		0 days 00:01:00.000000000
1055	2019-03-21 23:24:00	106.333	33.8	88	0	38	1	13.3333	0.00286363	0.00330025	0.0425259	106.385	0	33.8462	5.40644	0.3		0 days 00:01:00.000000000
1056	2019-03-21 23:25:00	107.6	33.6	88	0	38	1	112	0.0027549	0.00297298		107.615	0	33.6154	5.4467	0		0 days 00:01:00.000000000
1057	2019-03-21 23:26:00	106.133	34.6	88	0	38	1	15.3333	0.00276449	0.00281747	0.199212	106.154	0	34.6154	5.48533	0.6		0 days 00:01:00.000000000
1058	2019-03-21 23:27:00	106.333	34.2	88	0	38	1	97.3333	0.00273549	0.00275774	0.196482	106.385	0	34.2308	5.48501	0.7		0 days 00:01:00.000000000
1059	2019-03-21 23:28:00	105.467	34	88	0	38	1	176.667	0.00271039	0.00276399	0.235736	105.462	0	34	5.50997	1		0 days 00:01:00.000000000
1060	2019-03-21 23:29:00	109.733	31.9333	88	0	38	1	119.333	0.00509986	0.00535063	0.164215	109.154	0	32.0769	5.63636	1		0 days 00:01:00.000000000
1061	2019-03-21 23:30:00	104.8	28	88	0	38	1	60.6667	0.00269604	0.00524181	0.0428741	104.462	0	27.8462	5.59472	1		0 days 00:01:00.000000000
1062	2019-03-21 23:31:00	102.133	34.2667	88	0	38	1	51.3333	0.00298438	0.00311769	0.065621	102.154	0	34.3846	5.57316	1		0 days 00:01:00.000000000
1063	2019-03-21 23:32:00	103.733	33.0667	88	0	38	1	54.6667	0.00273649	0.00296713	0.0981852	103.769	0	33	5.60743	1		0 days 00:01:00.000000000
1064	2019-03-21 23:33:00	104.067	35	88	0	38	1	192.667	0.00280955	0.00278109	0.148254	104	0	35	5.52035	0.3		0 days 00:01:00.000000000
1065	2019-03-21 23:34:00	104.733	34.6667	88	0	38	1	190.667	0.00289176	0.00288045	0.252787	104.769	0	34.6154	5.46584	0.1		0 days 00:01:00.000000000
1066	2019-03-21 23:35:00	105.067	33	88	0	38	1	72.6667	0.00286835	0.00286402	0.214328	105	0	33	5.42709	0		0 days 00:01:00.000000000
1067	2019-03-21 23:36:00	105.133	33	88	0	38	1	1.33333	0.00283534	0.00286583	0.209025	105.077	0	33	5.38736	0		0 days 00:01:00.000000000
1068	2019-03-21 23:37:00	104.4	30.8	88	0	38	1	110.667	0.00310785	0.00303083	0.0167923	104.462	0	30.6923	5.4835	1		0 days 00:01:00.000000000
1069	2019-03-21 23:38:00	104.933	31.7333	88	0	38	1	126.667	0.0029108	0.00309981	0.0130337	105	0	31.6923	5.4912	1		0 days 00:01:00.000000000
1070	2019-03-21 23:39:00	104.467	35	88	0	38	1	74.6667	0.003081	0.00298726	0.00912757	104.462	0	35	5.40804	1		0 days 00:01:00.000000000
1071	2019-03-21 23:40:00	105.533	35	88	0	38	1	14.6667	0.00323638	0.00318231	0.0079255	105.615	0	35	5.30496	1		0 days 00:01:00.000000000
1072	2019-03-21 23:41:00	105.267	33	88	0	38	1	67.3333	0.00323714	0.00324353	0.00792537	105.308	0	33	5.31846	0.8		0 days 00:01:00.000000000
1073	2019-03-21 23:42:00	104.8	34.5333	88	0	38	1	25.3333	0.00336434	0.00330687	0.00912062	104.846	0	34.6154	5.29737	1		0 days 00:01:00.000000000
1074	2019-03-21 23:43:00	105.467	34.4	88	0	38	1	14	0.00316146	0.0032862	0.0120631	105.462	0	34.3846	5.32602	1		0 days 00:01:00.000000000
1075	2019-03-21 23:44:00	106	34.3333	88	0	38	1	5.33333	0.00321157	0.00319274	0.0116015	106	0	34.3077	5.36635	1		0 days 00:01:00.000000000
1076	2019-03-21 23:45:00	104.6	32.5333	88	0	38	1	19.3333	0.00318035	0.00380179	0.0169102	104.692	0	32.5385	5.55423	1		0 days 00:01:00.000000000
1077	2019-03-21 23:46:00	105.133	33.8667	88	0	38	1	8.66667	0.00312246	0.00351043	0.0115925	105.077	0	33.9231	5.45759	1		0 days 00:01:00.000000000
1078	2019-03-21 23:47:00	104.4	31.6	88	0	38	1	0	0.00324359	0.0032348	0.0117024	104.385	0	31.5385	5.35318	1		0 days 00:01:00.000000000
1079	2019-03-21 23:48:00	104.867	33.6	88	0	38	1	20.6667	0.00338938	0.00326745	0.0125808	104.923	0	33.6154	5.32044	1		0 days 00:01:00.000000000
1080	2019-03-21 23:49:00	103.733	33.1333	88	0	38	1	4	0.00336527	0.00335365	0.0126966	103.769	0	33.1538	5.29495	1		0 days 00:01:00.000000000
1081	2019-03-21 23:50:00	104.4	32.9333	88	0	38	1	28.6667	0.00327579	0.00337295	0.0125038	104.385	0	32.9231	5.27373	1		0 days 00:01:00.000000000
1082	2019-03-21 23:51:00	104.2	32.6667	88	0	38	1	20	0.00330886	0.00337317	0.0110198	104.231	0	32.6923	5.26182	1		0 days 00:01:00.000000000
1083	2019-03-21 23:52:00	103.867	31.8	88	0	38	1	131.333	0.00327822	0.00340115	0.0121335	103.923	0	31.7692	5.34952	1		0 days 00:01:00.000000000
1084	2019-03-21 23:53:00	104.333	30.5333	88	0	38	1	60.6667	0.00304391	0.00369967	0.0117219	104.385	0	30.5385	5.44137	1		0 days 00:01:00.000000000
1085	2019-03-21 23:54:00	105.467	32	88	0	38	1	8.66667	0.00310656	0.0031924	0.00886451	105.462	0	32	5.36666	1		0 days 00:01:00.000000000
1086	2019-03-21 23:55:00	109.467	31.0667	88	0	38	1	5.33333	0.0272017	0.00843341	0.00871186	108.923	0	31	4.76622	0.5		0 days 00:01:00.000000000
1087	2019-03-21 23:56:00	148.467	27.2667	88	0	38	1	78	0.0176762	0.0287261	0.0497398	149.769	0	27.2308	9.70465	0.8		0 days 00:01:00.000000000
1088	2019-03-21 23:57:00	139.8	29	88	0	38	1	158.667	0.00612651	0.0144694	0.03988	140	0	29.1538	7.07267	0.9		0 days 00:01:00.000000000
1089	2019-03-21 23:58:00	100.8	29.6	88	0	38	1	141.333	0.003601	0.00538213	0.147524	100.692	0	29.6154	4.84777	1		0 days 00:01:00.000000000
1090	2019-03-21 23:59:00	98.8	25.3333	88	0	38	1	60.6667	0.00321805	0.00359352	0.139779	99	0	25.2308	4.82997	1		0 days 00:01:00.000000000
1091	2019-03-22	101.867	26	88	0	38	1	23.3333	0.0034043	0.00326721	0.100519	101.692	0	26	4.89669	1		0 days 00:01:00.000000000
1092	2019-03-22 00:01:00	101.2	27.8667	88	0	38	1	8	0.00278305	0.00318907	0.0225348	101.231	0	27.8462	4.89678	1		0 days 00:01:00.000000000
1093	2019-03-22 00:02:00	97.7333	32.0667	88	0	38	1	12.6667	0.00261466	0.00282205	0.0278004	97.6923	0	32.0769	4.81109	1		0 days 00:01:00.000000000
1094	2019-03-22 00:03:00	100.867	33.0667	88	0	38	1	36.6667	0.00283298	0.00274926	0.0233798	100.923	0	32.8462	4.85442	1		0 days 00:01:00.000000000
1095	2019-03-22 00:04:00	101.067	34.3333	88	0	38	1	92.6667	0.00269585	0.00278966	0.0135853	101	0	34.3077	4.82861	1		0 days 00:01:00.000000000
1096	2019-03-22 00:05:00	98.7333	30.4667	88	0	38	1	70	0.00252585	0.00263268	0.0155043	98.7692	0	30.4615	4.79745	1		0 days 00:01:00.000000000
1097	2019-03-22 00:06:00	98.6667	32	88	0	38	1	18.6667	0.00262216	0.00263658	0.0162587	98.6923	0	31.8462	4.75367	1		0 days 00:01:00.000000000
1098	2019-03-22 00:07:00	99.4	28.4667	88	0	38	1	175.333	0.00274224	0.00269319	0.0146042	99.4615	0	28.3077	4.70563	1		0 days 00:01:00.000000000
1099	2019-03-22 00:08:00	101.867	28.1333	88	0	38	1	11.3333	0.00288892	0.0027552	0.0138439	101.615	0	28.1538	4.62766	1		0 days 00:01:00.000000000
1100	2019-03-22 00:09:00	105.067	25.6	88	0	38	1	3.33333	0.00326563	0.00312464	0.0215613	105	0	25.5385	4.24842	1		0 days 00:01:00.000000000
1101	2019-03-22 00:10:00	105.933	26.1333	88	0	38	1	12	0.00380969	0.00356612	0.0133138	105.923	0	26.1538	4.05594	1		0 days 00:01:00.000000000
1102	2019-03-22 00:11:00	107.133	22.5333	88	0	38	1	12.6667	0.00375606	0.0041309	0.0186597	107.154	0	22.5385	4.11386	1		0 days 00:01:00.000000000
1103	2019-03-22 00:12:00	107.933	22.7333	88	0	37.2	1	238.667	0.00360821	0.00384249	0.0114948	108	0	22.8462	3.91753	1		0 days 00:01:00.000000000
1104	2019-03-22 00:13:00	109.467	20.4	88	0	37	1	148	0.00363441	0.00372209	0.0121935	109.462	0	20.1538	3.75468	1		0 days 00:01:00.000000000
1105	2019-03-22 00:14:00	109.133	29.8	88	0	37	1	34	0.00339833	0.00374713	0.0118032	109.077	0	29.7692	3.6672	1		0 days 00:01:00.000000000
1106	2019-03-22 00:15:00	109.933	30.8667	88	0	37	1	147.333	0.00314415	0.00332183	0.0121621	110	0	30.6154	3.6045	1		0 days 00:01:00.000000000
1107	2019-03-22 00:16:00	111.667	29.8	88	0	37	1	151.333	0.00416308	0.00450488	0.0151075	111.692	0	29.7692	3.64996	1		0 days 00:01:00.000000000
1108	2019-03-22 00:17:00	111.667	21.2	88	0	37	1	0	0.00376134	0.0044525	0.0116932	111.615	0	21.1538	3.58656	1		0 days 00:01:00.000000000
1109	2019-03-22 00:18:00	111.533	27.3333	88	0	37	1	2.66667	0.00359569	0.00379593	0.00962355	111.462	0	27.3846	3.51259	1		0 days 00:01:00.000000000
1110	2019-03-22 00:19:00	114.667	22.7333	88	0	37	1	0	0.00416172	0.00395589	0.0101257	114.692	0	22.6154	3.42054	1		0 days 00:01:00.000000000
1111	2019-03-22 00:20:00	114.6	30.8	87.2667	0	37	1	8.66667	0.00404069	0.00405226	0.0107227	114.538	0	30.8462	3.41379	1		0 days 00:01:00.000000000
1112	2019-03-22 00:21:00	113.667	26.8	87	0	37	1	16.6667	0.00334992	0.00407183	0.00713006	113.615	0	26.6154	3.4228	1		0 days 00:01:00.000000000
1113	2019-03-22 00:22:00	113.067	25.6667	87	0	37	1	2	0.00386414	0.00363689	0.0112493	112.923	0	25.7692	3.43504	1		0 days 00:01:00.000000000
1114	2019-03-22 00:23:00	112.667	22.6667	87	0	37	1	69.3333	0.0043711	0.00520826	0.0174537	112.538	0	22.3846	3.52422	1		0 days 00:01:00.000000000
1115	2019-03-22 00:24:00	113.4	28.1333	87	0	37	1	81.3333	0.00403901	0.00445593	0.0129015	113.231	0	28.5385	3.46617	1		0 days 00:01:00.000000000
1116	2019-03-22 00:25:00	113.4	23.6	87	0	37	1	44.6667	0.00408189	0.00403165	0.0130851	113.077	0	23.4615	3.47404	1		0 days 00:01:00.000000000
1117	2019-03-22 00:26:00	115.667	26.1333	87	0	37	1	28.6667	0.00444359	0.00457422	0.0160145	115.615	0	26.1538	3.36019	1		0 days 00:01:00.000000000
1118	2019-03-22 00:27:00	114.533	24.8	87	0	37	1	5.33333	0.00460444	0.0045192	0.00615576	114.231	0	24.7692	3.28832	1		0 days 00:01:00.000000000
1119	2019-03-22 00:28:00	116.867	24.6667	87	0	37	1	136.667	0.00437177	0.0048137	0.0181061	116.923	0	24.6154	3.62448	1		0 days 00:01:00.000000000
1120	2019-03-22 00:29:00	118.2	25.4	87	0	37	1	74	0.00407092	0.00441461	0.0167503	118.231	0	25.3846	3.49845	0.8		0 days 00:01:00.000000000
1121	2019-03-22 00:30:00	119.6	21.8	87	0	37	1	114.667	0.0057455	0.00659043	0.0141578	119.692	0	21.7692	3.36337	0.8		0 days 00:01:00.000000000
1122	2019-03-22 00:31:00	118.8	23.4667	87	0	37.1333	1	114.667	0.00426531	0.0062715	0.00621121	118.769	0	23.5385	3.46239	1		0 days 00:01:00.000000000
1123	2019-03-22 00:32:00	122.267	24.4667	87	0	37.7333	1	27.3333	0.0320668	0.012924	0.0961023	122.385	0	24.4615	3.94346	0		0 days 00:01:00.000000000
1124	2019-03-22 00:33:00	147.4	21.3333	87	0	37.1333	1	22	0.015487	0.029691	0.0392197	149.077	0	21.3846	7.21145	1		0 days 00:01:00.000000000
1125	2019-03-22 00:34:00	133.667	22.2	87	0	38	1	28	0.00470706	0.013088	0.0323167	134.308	0	22.3077	4.81719	1		0 days 00:01:00.000000000
1126	2019-03-22 00:35:00	97.1333	22.9333	87	0	37.4	1	31.3333	0.00353303	0.00443037	0.158333	96.9231	0	22.9231	4.44841	1		0 days 00:01:00.000000000
1127	2019-03-22 00:36:00	90.2667	22.6	87	0	37	1	83.3333	0.00295554	0.00360649	0.170741	90.3077	0	22.6154	4.37614	1		0 days 00:01:00.000000000
1128	2019-03-22 00:37:00	93.6667	22.6	87	0	37	1	0.666667	0.00323407	0.00319533	0.158066	93.6923	0	22.5385	4.22102	1		0 days 00:01:00.000000000
1129	2019-03-22 00:38:00	94.0667	26.8	87	0	37	1	97.3333	0.00331408	0.00332429	0.13864	94.0769	0	26.8462	4.08369	1		0 days 00:01:00.000000000
1130	2019-03-22 00:39:00	93.2	31.8	87	0	37	1	62	0.00349007	0.00337849	0.110101	93.1539	0	31.8462	4.01821	1		0 days 00:01:00.000000000
1131	2019-03-22 00:40:00	93.6	34	87	0	37	1	138	0.0036022	0.00355116	0.0982275	93.6154	0	33.9231	3.89379	1		0 days 00:01:00.000000000
1132	2019-03-22 00:41:00	93.4	36.8667	87	0	37	1	59.3333	0.00367749	0.00366881	0.0785598	93.4615	0	36.8462	3.83773	1		0 days 00:01:00.000000000
1133	2019-03-22 00:42:00	89.3333	37.6667	87	0	37	1	0	0.00375482	0.00368822	0.0446357	93	0	37.7692	3.7732	1		0 days 00:01:00.000000000
1134	2019-03-22 00:43:00	93.6	38.9333	87	0	37	1	2	0.00333013	0.00364357	0.0475839	93.7692	0	39	3.70636	1		0 days 00:01:00.000000000
1135	2019-03-22 00:44:00	94	38.4667	87	0	37	1	20.6667	0.00335027	0.00335568	0.0289417	94	0	38.3846	3.65113	1		0 days 00:01:00.000000000
1136	2019-03-22 00:45:00	98.7333	40	87	0	37	1	62.6667	0.00371437	0.00381259	0.0335462	98.3077	0	40.0769	3.78461	1		0 days 00:01:00.000000000
1137	2019-03-22 00:46:00	99.6	31.0667	87	0	37	1	154	0.00384592	0.00425976	0.0146181	99.4615	0	31.0769	3.9038	1		0 days 00:01:00.000000000
1138	2019-03-22 00:47:00	98.0667	21.4667	87	0	37	1	259.333	0.00369172	0.00396567	0.016271	98.1539	0	21.3077	3.87955	1		0 days 00:01:00.000000000
1139	2019-03-22 00:48:00	99.6667	27.4667	87	0	37	1	252	0.00383618	0.00459635	0.0273556	99.7692	0	27.1538	4.50759	1		0 days 00:01:00.000000000
1140	2019-03-22 00:49:00	95.5333	38.8667	87	0	37	1	93.3333	0.0032051	0.00373539	0.022757	95.6154	0	39.0769	4.42271	1		0 days 00:01:00.000000000
1141	2019-03-22 00:50:00	97.3333	39.4667	87	0	37	1	12.6667	0.00349842	0.00336469	0.0183731	97.3077	0	39.5385	4.39734	1		0 days 00:01:00.000000000
1142	2019-03-22 00:51:00	98.2	36.5333	87	0	37	1	76.6667	0.00360075	0.00356649	0.0174109	98.2308	0	36.5385	4.4121	1		0 days 00:01:00.000000000
1143	2019-03-22 00:52:00	99.0667	33.8	87	0	37	1	8	0.00346415	0.00353532	0.0171719	99.0769	0	33.7692	4.4321	1		0 days 00:01:00.000000000
1144	2019-03-22 00:53:00	99.4667	34.4	87	0	37	1	74	0.00335247	0.00343424	0.0167896	99.5385	0	34.3846	4.47717	1		0 days 00:01:00.000000000
1145	2019-03-22 00:54:00	99.4667	34.8667	87	0	37	1	2	0.00362526	0.00345922	0.0162846	99.5385	0	34.9231	4.56919	1		0 days 00:01:00.000000000
1146	2019-03-22 00:55:00	101.2	33.3333	87	0	37	1	4.66667	0.00341761	0.00356121	0.0129342	101.231	0	33.3077	4.76148	1		0 days 00:01:00.000000000
1147	2019-03-22 00:56:00	101.467	33.6	87	0	37	1	40	0.0039271	0.00370213	0.0128127	101.462	0	33.6154	4.62184	1		0 days 00:01:00.000000000
1148	2019-03-22 00:57:00	100.2	33.7333	87	0	37	1	2.66667	0.00483341	0.00448015	0.0159108	100.231	0	33.7692	4.30799	1		0 days 00:01:00.000000000
1149	2019-03-22 00:58:00	100.067	33.4	87	0	37	1	12	0.00348412	0.00519537	0.0132287	100.077	0	33.3846	6.33218	1		0 days 00:01:00.000000000
1150	2019-03-22 00:59:00	102.933	32.5333	87	0	37	1	45.3333	0.00317189	0.00494902	0.0192816	102.846	0	32.5385	4.69416	1		0 days 00:01:00.000000000
1151	2019-03-22 01:00:00	98.8	37.5333	87	0	37	1	26.6667	0.00292655	0.00344828	0.0168354	98.9231	0	37.6923	4.67061	1		0 days 00:01:00.000000000
1152	2019-03-22 01:01:00	100.533	38.2	87	0.8	37.4	1	38	0.00302392	0.00299176	0.0140118	100.462	0	38.1538	4.66803	1		0 days 00:01:00.000000000
1153	2019-03-22 01:02:00	100.733	37.6	87	0.733333	38	1	78	0.00313148	0.0030687	0.014352	100.692	0	37.6154	4.66005	1		0 days 00:01:00.000000000
1154	2019-03-22 01:03:00	100.067	36.8667	87	0.533333	38	1	62	0.00319852	0.00321387	0.0162491	100.077	0	36.8462	4.50075	1		0 days 00:01:00.000000000
1155	2019-03-22 01:04:00	100.867	36	87	0.266667	38	1	202.667	0.00333315	0.00330975	0.0124175	100.846	0	36	4.47209	1		0 days 00:01:00.000000000
1156	2019-03-22 01:05:00	99.4	35.9333	87	0.733333	38	1	281.333	0.00353692	0.00416249	0.014706	99.4615	0	36	4.57112	1		0 days 00:01:00.000000000
1157	2019-03-22 01:06:00	101.067	34.8	87	0.933333	38	1	174	0.00754792	0.00455816	0.0120824	100.615	0	34.8462	4.61171	1		0 days 00:01:00.000000000
1158	2019-03-22 01:07:00	126.6	29.3333	87	0.2	37.3333	1	102	0.0373732	0.02592	0.0638425	126.923	0	29.5385	3.21858	0.7		0 days 00:01:00.000000000
1159	2019-03-22 01:08:00	147.667	17.7333	87	0	36.8667	1	63.3333	0.00864808	0.0262129	0.0187296	147.846	0	17.6923	1.70776	1		0 days 00:01:00.000000000
1160	2019-03-22 01:09:00	114.333	24.1333	87	0.733333	36	1	27.3333	0.00469031	0.00995104	0.0618762	114	0	24.3077	3.13043	1		0 days 00:01:00.000000000
1161	2019-03-22 01:10:00	95.1333	27.4	87	1	36	1	67.3333	0.00486573	0.00806884	0.172163	95.2308	0	27.3846	2.78684	1		0 days 00:01:00.000000000
1162	2019-03-22 01:11:00	91.9333	27.8667	87	1	36	1	57.3333	0.00272092	0.00439174	0.166008	92.0769	0	27.8462	2.5472	1		0 days 00:01:00.000000000
1163	2019-03-22 01:12:00	92.8	30.0667	87	0.733333	36	1	85.3333	0.00412821	0.00376518	0.106076	92.8461	0	30.0769	2.32328	1		0 days 00:01:00.000000000
1164	2019-03-22 01:13:00	92.2	30.1333	87	0	36	1	3.33333	0.00340999	0.00399526	0.105172	92.2308	0	30.1538	2.02081	1		0 days 00:01:00.000000000
1165	2019-03-22 01:14:00	91.4667	28.8667	87	0	36	1	76.6667	0.00387975	0.00632704	0.0882943	91.3846	0	28.8462	1.74096	1		0 days 00:01:00.000000000
1166	2019-03-22 01:15:00	91.2	31.2667	87	0	36.8	1	43.3333	0.00362123	0.00456719	0.108176	91.2308	0	31.3077	1.23707	1		0 days 00:01:00.000000000
1167	2019-03-22 01:16:00	89.6	29.1333	87	0	37	1	55.3333	0.00470063	0.0047811	0.0919457	89.6154	0	29.1538	0.693325	1		0 days 00:01:00.000000000
1168	2019-03-22 01:17:00	94.7333	29.4667	87	0.2	36.5333	1	27.3333	0.0145806	0.0134367	0.0728903	94.5385	0	29.3846	1.86391	1		0 days 00:01:00.000000000
1169	2019-03-22 01:18:00	90.8	26.7333	87	0	36	1	256.667	0.00262334	0.0149553	0.115772	90.7692	0	26.6923	3.41022	1		0 days 00:01:00.000000000
1170	2019-03-22 01:19:00	90.8	26.8667	87	0	36	1	261.333	0.00243393	0.00413514	0.078657	90.8461	0	26.7692	3.35488	1		0 days 00:01:00.000000000
1171	2019-03-22 01:20:00	93.2667	31	87	0	36	1	85.3333	0.00401681	0.00254361	0.0480225	92.2308	0	30.9231	3.38018	1		0 days 00:01:00.000000000
1172	2019-03-22 01:21:00	115.333	30.6667	87	0	36	1	25.3333	0.0323974	0.0210202	0.0384478	115.308	0	30.6154	9.50851	0.5		0 days 00:01:00.000000000
1173	2019-03-22 01:22:00	141.067	29.1333	87	0	36	1	9.33333	0.00625575	0.0201312	0.0354549	142.154	0	29.0769	9.53511	1		0 days 00:01:00.000000000
1174	2019-03-22 01:23:00	109.533	26.8667	87	0	36.6	1	162.667	0.00409363	0.00763159	0.109647	108.385	0	26.9231	9.95277	1		0 days 00:01:00.000000000
1175	2019-03-22 01:24:00	86.8667	31.2	87	0	37	1	40.6667	0.00309394	0.00416886	0.193275	86.3846	0	31.3846	9.87287	1		0 days 00:01:00.000000000
1176	2019-03-22 01:25:00	84.4	33.7333	87	0	37	1	156	0.00243089	0.00283659	0.205585	84.3846	0	33.7692	9.99185	1		0 days 00:01:00.000000000
1177	2019-03-22 01:26:00	86.9333	31.5333	87	0	37	1	18	0.00253881	0.00252794	0.186533	87	0	31.6154	9.95716	1		0 days 00:01:00.000000000
1178	2019-03-22 01:27:00	87.8	28	87	0	37	1	122	0.00289552	0.00266532	0.177642	87.9231	0	28	9.93257	1		0 days 00:01:00.000000000
1179	2019-03-22 01:28:00	87.8667	26.4667	87	0	37	1	4	0.00286824	0.00287669	0.152088	87.8461	0	26.5385	10.043	1		0 days 00:01:00.000000000
1180	2019-03-22 01:29:00	85.7333	25.7333	87	0	37	1	27.3333	0.00325295	0.00302855	0.168397	85.7692	0	25.6923	9.92462	1		0 days 00:01:00.000000000
1181	2019-03-22 01:30:00	88.3333	25.3333	87	0	37	1	71.3333	0.00318953	0.00328483	0.15844	88.3846	0	25.3077	9.99236	1		0 days 00:01:00.000000000
1182	2019-03-22 01:31:00	90.3333	24.8667	87	0	37	1	292	0.00310302	0.0032093	0.162047	90.3077	0	24.9231	10.0415	1		0 days 00:01:00.000000000
1183	2019-03-22 01:32:00	89.3333	25	86.3333	0	37	1	81.3333	0.00301957	0.00309884	0.150945	89.3846	0	25	10.025	1		0 days 00:01:00.000000000
1184	2019-03-22 01:33:00	89.9333	24.3333	86	0	37	1	26	0.00330053	0.003041	0.135207	89.8461	0	24.3846	10.0075	1		0 days 00:01:00.000000000
1185	2019-03-22 01:34:00	110.667	24.4667	86	0	37	1	32.6667	0.0318502	0.0161274	0.1047	110.615	0	24.4615	10.1654	0.6		0 days 00:01:00.000000000
1186	2019-03-22 01:35:00	131.133	22.5333	86	0	37	1	70.6667	0.00830396	0.022772	0.0481886	132.231	0	22.4615	9.47483	1		0 days 00:01:00.000000000
1187	2019-03-22 01:36:00	108.733	27.9333	86	0	37	1	108	0.00485422	0.00926737	0.0974771	108.231	0	28.1538	9.90641	1		0 days 00:01:00.000000000
1188	2019-03-22 01:37:00	81.4667	29.8	86	0	37	1	64	0.00326364	0.00433907	0.180282	81.0769	0	29.9231	9.69647	1		0 days 00:01:00.000000000
1189	2019-03-22 01:38:00	66.2667	23	86	0	37	1	17.3333	0.00274582	0.00307555	0.186801	66.0769	0	22.8462	9.58205	1		0 days 00:01:00.000000000
1190	2019-03-22 01:39:00	75.0667	29.1333	86	0	37	1	16.6667	0.00284569	0.00283496	0.185218	75	0	29.3077	9.56926	1		0 days 00:01:00.000000000
1191	2019-03-22 01:40:00	84.5333	32.6	86	0	37	1	31.3333	0.00308306	0.00297327	0.204531	84.5385	0	32.5385	9.50771	1		0 days 00:01:00.000000000
1192	2019-03-22 01:41:00	83.6	31.6667	86	0	37	1	10	0.00311252	0.00309682	0.195418	83.5385	0	31.6923	9.43167	1		0 days 00:01:00.000000000
1193	2019-03-22 01:42:00	83.2667	32.7333	86	0	37	1	12	0.00306456	0.00335028	0.200266	83.2308	0	32.7692	9.3767	1		0 days 00:01:00.000000000
1194	2019-03-22 01:43:00	82	31.7333	86	0	37	1	106	0.00334669	0.00329615	0.196581	82.0769	0	31.6923	9.37012	1		0 days 00:01:00.000000000
1195	2019-03-22 01:44:00	85.0667	29.2	86	0	37	1	238.667	0.00351343	0.00343346	0.186578	85.0769	0	29.1538	9.36889	1		0 days 00:01:00.000000000
1196	2019-03-22 01:45:00	83.2	29.8667	86	0	37	1	34	0.00357538	0.0035526	0.186328	83.1539	0	29.9231	9.40138	1		0 days 00:01:00.000000000
1197	2019-03-22 01:46:00	82.4	29.2667	86	0	37	1	37.3333	0.00350659	0.0035373	0.172739	82.4615	0	29.2308	9.37819	1		0 days 00:01:00.000000000
1198	2019-03-22 01:47:00	85.4	25.9333	86	0	37	1	18	0.0038631	0.00359889	0.149763	85.1539	0	25.8462	9.36157	1		0 days 00:01:00.000000000
1199	2019-03-22 01:48:00	116.4	26.2667	86	0	37	1	22.6667	0.032595	0.0178326	0.0910185	116.923	0	26.2308	9.35655	0.7		0 days 00:01:00.000000000
1200	2019-03-22 01:49:00	131.067	22.3333	86	0	37	1	142	0.00615882	0.0206042	0.0465206	131.462	0	22.2308	9.93391	1		0 days 00:01:00.000000000
1201	2019-03-22 01:50:00	101.933	27.2667	86	0	37	1	189.333	0.00413642	0.00763025	0.108238	101.308	0	27.4615	10.4051	1		0 days 00:01:00.000000000
1202	2019-03-22 01:51:00	81	29.2667	86	0	37	1	14	0.00287884	0.00387074	0.181108	80.8461	0	29.3846	10.2131	1		0 days 00:01:00.000000000
1203	2019-03-22 01:52:00	63.0667	30.5333	86	0	37	1	28	0.00274593	0.00320703	0.191795	62.9231	0	30.6923	10.2303	1		0 days 00:01:00.000000000
1204	2019-03-22 01:53:00	69	32.0667	86	0	37	1	16	0.00289984	0.00322059	0.202502	68.9231	0	32.0769	10.1349	1		0 days 00:01:00.000000000
1205	2019-03-22 01:54:00	81.4	32.5333	86	0	37	1	28	0.00289203	0.00311979	0.201764	81.4615	0	32.5385	10.0421	1		0 days 00:01:00.000000000
1206	2019-03-22 01:55:00	79.2667	31.0667	86	0	37	1	2	0.00302479	0.00300419	0.193953	79.3077	0	31.0769	10.0099	1		0 days 00:01:00.000000000
1207	2019-03-22 01:56:00	82.4667	29.1333	86	0	37	1	3.33333	0.00328396	0.00316946	0.199419	82.7692	0	29.0769	9.98545	1		0 days 00:01:00.000000000
1208	2019-03-22 01:57:00	84.6	29.2	86	0	37	1	5.33333	0.00337636	0.00342415	0.202115	84.5385	0	29.1538	9.97447	1		0 days 00:01:00.000000000
1209	2019-03-22 01:58:00	81.8667	28.7333	86	0	37	1	115.333	0.00335176	0.00358039	0.179911	81.7692	0	28.6923	9.96713	1		0 days 00:01:00.000000000
1210	2019-03-22 01:59:00	82.2667	27.0667	86	0	37	1	264	0.00356143	0.00351176	0.176532	82.3077	0	27	9.96551	1		0 days 00:01:00.000000000
1211	2019-03-22 02:00:00	84.9333	26.9333	86	0	37	1	169.333	0.00346589	0.00353714	0.182174	84.8461	0	27	9.98411	1		0 days 00:01:00.000000000
1212	2019-03-22 02:01:00	92.9333	26.0667	86	0	37	1	138.667	0.0104569	0.00438282	0.141433	91.8461	0	26.1538	9.88376	1		0 days 00:01:00.000000000
1213	2019-03-22 02:02:00	117.8	24.8667	86	0	37	1	21.3333	0.0226104	0.0224525	0.0707507	117.231	0	24.8462	8.74813	0.9		0 days 00:01:00.000000000
1214	2019-03-22 02:03:00	129.067	18.8667	86	0	37	1	154	0.00507032	0.0135452	0.0289782	129.077	0	18.7692	10.5262	1		0 days 00:01:00.000000000
1215	2019-03-22 02:04:00	113	18.2667	86	0	37	1	128	0.00384052	0.00568044	0.109954	112.846	0	18.0769	11.0477	1		0 days 00:01:00.000000000
1216	2019-03-22 02:05:00	90.1333	27.2	86	0	37	1	92	0.00301115	0.00390833	0.197981	89.6154	0	27.2308	10.926	1		0 days 00:01:00.000000000
1217	2019-03-22 02:06:00	81.7333	31.4667	86	0	37	1	14.6667	0.00262673	0.00280805	0.214322	81.5385	0	31.5385	10.9797	1		0 days 00:01:00.000000000
1218	2019-03-22 02:07:00	83.4667	28.8667	86	0	37	1	72	0.00279234	0.00277509	0.202545	83.3846	0	28.7692	10.9127	1		0 days 00:01:00.000000000
1219	2019-03-22 02:08:00	85.6	27.4	86	0	37	1	0.666667	0.00279424	0.00281767	0.205426	85.6923	0	27.3846	10.8192	1		0 days 00:01:00.000000000
1220	2019-03-22 02:09:00	81.7333	27.3333	86	0	37	1	113.333	0.00291273	0.0028463	0.193285	81.8461	0	27.3077	10.7508	1		0 days 00:01:00.000000000
1221	2019-03-22 02:10:00	81.8667	26.9333	86	0	37	1	52.6667	0.00301378	0.00370088	0.196001	81.8461	0	27	10.6688	1		0 days 00:01:00.000000000
1222	2019-03-22 02:11:00	80.8667	26.8	86	0	37	1	68.6667	0.0032986	0.0035389	0.194243	80.8461	0	26.8462	10.6415	1		0 days 00:01:00.000000000
1223	2019-03-22 02:12:00	81.4667	26.0667	86	0	37	1	130.667	0.00330872	0.00333564	0.194516	81.5385	0	26	10.6396	1		0 days 00:01:00.000000000
1224	2019-03-22 02:13:00	82.8	26	86	0	37	1	4.66667	0.00339589	0.00335785	0.196932	82.6923	0	26	10.6203	1		0 days 00:01:00.000000000
1225	2019-03-22 02:14:00	84	26	86	0	37	1	33.3333	0.00337422	0.00343035	0.185491	84.1539	0	26	10.6075	1		0 days 00:01:00.000000000
1226	2019-03-22 02:15:00	82.2667	26	86	0	37	1	11.3333	0.00333176	0.00335592	0.183001	82.2308	0	26	10.5755	1		0 days 00:01:00.000000000
1227	2019-03-22 02:16:00	82	25.6667	86	0	37	1	16.6667	0.00380634	0.00358023	0.168583	82	0	25.6923	10.6048	1		0 days 00:01:00.000000000
1228	2019-03-22 02:17:00	88.9333	24.6667	86	0	37	1	42.6667	0.0077598	0.00411656	0.165263	88.2308	0	24.6923	10.4205	1		0 days 00:01:00.000000000
1229	2019-03-22 02:18:00	118.533	28.5333	86	0	37	1	82	0.0295525	0.0199097	0.0624941	115.154	0	28.6154	9.39242	0.7		0 days 00:01:00.000000000
1230	2019-03-22 02:19:00	128.8	21	86	0	37	1	16.6667	0.00512617	0.0177369	0.035577	129.154	0	20.7692	9.98775	1		0 days 00:01:00.000000000
1231	2019-03-22 02:20:00	108	21.8667	86	0	37	1	2.66667	0.00376245	0.00619732	0.117547	107.692	0	21.7692	10.4107	1		0 days 00:01:00.000000000
1232	2019-03-22 02:21:00	88	28.5333	86	0	37	1	0	0.00282828	0.00355043	0.204969	88	0	28.5385	10.3089	1		0 days 00:01:00.000000000
1233	2019-03-22 02:22:00	82	31.2667	86	0	37	1	50	0.0026375	0.002813	0.21819	82.1539	0	31.3077	10.1485	1		0 days 00:01:00.000000000
1234	2019-03-22 02:23:00	78.9333	29.3333	86	0	37	1	64.6667	0.00249883	0.00262723	0.208547	78.8461	0	29.3077	9.99819	1		0 days 00:01:00.000000000
1235	2019-03-22 02:24:00	82.7333	27.7333	86	0	37	1	110	0.00255519	0.00254114	0.202052	82.8461	0	27.7692	9.90609	1		0 days 00:01:00.000000000
1236	2019-03-22 02:25:00	81.7333	27.3333	86	0	37	1	60.6667	0.00272126	0.00265996	0.204396	81.9231	0	27.3077	9.88485	1		0 days 00:01:00.000000000
1237	2019-03-22 02:26:00	78.4667	27.4667	86	0	37	1	112.667	0.00279229	0.00280916	0.193341	78.4615	0	27.4615	9.85003	1		0 days 00:01:00.000000000
1238	2019-03-22 02:27:00	80.3333	26.2	86	0	37	1	47.3333	0.00288683	0.00287405	0.185494	80.3077	0	26.1538	9.83206	1		0 days 00:01:00.000000000
1239	2019-03-22 02:28:00	81.2667	26.3333	86	0	37	1	21.3333	0.00293609	0.00317843	0.187267	81.2308	0	26.3077	9.80182	1		0 days 00:01:00.000000000
1240	2019-03-22 02:29:00	82.1333	25.9333	86	0	37	1	56.6667	0.00286098	0.00304092	0.163936	82.1539	0	25.9231	9.79098	1		0 days 00:01:00.000000000
1241	2019-03-22 02:30:00	84.6	26	86	0	37	1	140.667	0.00305119	0.00294019	0.181739	84.6154	0	26	9.7573	1		0 days 00:01:00.000000000
1242	2019-03-22 02:31:00	110.533	25.6667	86	0	37	1	12.6667	0.0282146	0.0120236	0.113747	111.462	0	25.6154	9.11019	0.6		0 days 00:01:00.000000000
1243	2019-03-22 02:32:00	130.267	26.7333	86	0	37	1	38.6667	0.00688749	0.0208081	0.0537034	130.769	0	26.7692	8.95908	1		0 days 00:01:00.000000000
1244	2019-03-22 02:33:00	122.133	23.2667	86	0	37	1	4.66667	0.00423975	0.00850382	0.0450522	122.385	0	23.0769	9.59073	1		0 days 00:01:00.000000000
1245	2019-03-22 02:34:00	94.4	24.6	86	0	37	1	10.6667	0.0030051	0.00404305	0.17637	94.1539	0	24.6154	9.7362	1		0 days 00:01:00.000000000
1246	2019-03-22 02:35:00	82.6	29.8667	86	0	37	1	56	0.0026298	0.00290249	0.206221	82.5385	0	30	9.65718	1		0 days 00:01:00.000000000
1247	2019-03-22 02:36:00	75.8667	29.2667	86	0	37	1	106	0.00245831	0.00259841	0.199473	75.6154	0	29.2308	9.72035	1		0 days 00:01:00.000000000
1248	2019-03-22 02:37:00	81.1333	27.5333	86	0	37	1	120	0.00266745	0.0025875	0.193846	81.0769	0	27.5385	9.69996	1		0 days 00:01:00.000000000
1249	2019-03-22 02:38:00	82	27.8667	86	0	37	1	244.667	0.00276229	0.00271854	0.194192	82.0769	0	27.8462	9.59069	1		0 days 00:01:00.000000000
1250	2019-03-22 02:39:00	80.6	26.9333	86	0	37	1	17.3333	0.00295456	0.0033342	0.170682	80.5385	0	27	9.59652	1		0 days 00:01:00.000000000
1251	2019-03-22 02:40:00	78.5333	25.8667	86	0	37	1	75.3333	0.00306317	0.00316868	0.183584	78.4615	0	25.8462	9.51161	1		0 days 00:01:00.000000000
1252	2019-03-22 02:41:00	81	26.2667	86	0	37	1	21.3333	0.0031575	0.00309959	0.175868	81	0	26.3077	9.50946	1		0 days 00:01:00.000000000
1253	2019-03-22 02:42:00	83.0667	25.8	86	0	37	1	26.6667	0.00293791	0.00364781	0.165902	83.1539	0	25.8462	9.61601	1		0 days 00:01:00.000000000
1254	2019-03-22 02:43:00	83	25.1333	86	0	37	1	38	0.0030846	0.00329583	0.173884	83	0	25.1538	9.51578	1		0 days 00:01:00.000000000
1255	2019-03-22 02:44:00	82.3333	26.2667	85.3333	0	37	1	12	0.00323801	0.00319773	0.159522	82.2308	0	26.3077	9.45448	1		0 days 00:01:00.000000000
1256	2019-03-22 02:45:00	96	24.9333	85	0	37	1	9.33333	0.0117491	0.00493792	0.144106	95.5385	0	25	9.87999	1		0 days 00:01:00.000000000
1257	2019-03-22 02:46:00	111.867	25.6	85	0	36.8667	1	86.6667	0.0203097	0.0205711	0.0924427	111.538	0	25.6154	8.43843	0.7		0 days 00:01:00.000000000
1258	2019-03-22 02:47:00	126.533	26.0667	85	0	37	1	221.333	0.00590733	0.0132149	0.035456	126.769	0	26.2308	9.96372	1		0 days 00:01:00.000000000
1259	2019-03-22 02:48:00	103.467	22.8	85	0	37	1	325.333	0.0039493	0.00627851	0.124038	103.462	0	22.6923	10.3013	1		0 days 00:01:00.000000000
1260	2019-03-22 02:49:00	79.4	29.4667	85	0	37	1	40	0.00269557	0.00379699	0.21562	79.3846	0	29.6923	10.2077	1		0 days 00:01:00.000000000
1261	2019-03-22 02:50:00	71.6	30	85	0	37	1	1.33333	0.00237004	0.00276435	0.198286	71.4615	0	30.0769	10.2596	1		0 days 00:01:00.000000000
1262	2019-03-22 02:51:00	77.8	29	85	0	37	1	109.333	0.0025178	0.00249938	0.19642	78	0	29	10.2155	1		0 days 00:01:00.000000000
1263	2019-03-22 02:52:00	80.4	29.8667	85	0	37	1	65.3333	0.00264053	0.0025859	0.188995	80.4615	0	29.9231	10.1444	1		0 days 00:01:00.000000000
1264	2019-03-22 02:53:00	79.8667	28	85	0	37	1	23.3333	0.00274754	0.00266749	0.193883	79.9231	0	28	10.0872	1		0 days 00:01:00.000000000
1265	2019-03-22 02:54:00	82.2667	27.8667	85	0	37	1	47.3333	0.00280008	0.0027725	0.200311	82.3077	0	27.9231	10.0792	1		0 days 00:01:00.000000000
1266	2019-03-22 02:55:00	79.2667	27.0667	85	0	37	1	46	0.00276074	0.00281311	0.187292	79.3077	0	27.0769	10.1125	1		0 days 00:01:00.000000000
1267	2019-03-22 02:56:00	76.4667	26.4	85	0	37	1	24	0.00311724	0.00294896	0.161234	76.4615	0	26.5385	10.1114	1		0 days 00:01:00.000000000
1268	2019-03-22 02:57:00	81.3333	26	85	0	37	1	31.3333	0.00290698	0.00307537	0.176822	81.3077	0	26	10.1121	1		0 days 00:01:00.000000000
1269	2019-03-22 02:58:00	84.2667	25.8	85	0	37	1	16	0.00493015	0.00312359	0.150867	83.1539	0	25.8462	9.88192	1		0 days 00:01:00.000000000
1270	2019-03-22 02:59:00	107.133	24.7333	85	0	36.6	1	28	0.0286272	0.0172975	0.0867658	107.538	0	24.6923	8.94242	0.7		0 days 00:01:00.000000000
1271	2019-03-22 03:00:00	127.4	26.8667	85	1	36.6	1	12.6667	0.00502	0.0168039	0.051906	128.769	0	26.9231	9.70007	1		0 days 00:01:00.000000000
1272	2019-03-22 03:01:00	116.333	23.6	85	0.2	37	1	123.333	0.00421327	0.00676259	0.0586947	116.308	0	23.6154	10.0598	1		0 days 00:01:00.000000000
1273	2019-03-22 03:02:00	91.3333	25.6	85	0	37	1	4	0.0030824	0.00408152	0.190893	91.1539	0	25.6923	10.0343	1		0 days 00:01:00.000000000
1274	2019-03-22 03:03:00	82.0667	29.1333	85	0	37	1	2	0.00250205	0.0028908	0.21048	82.0769	0	29.2308	9.91	1		0 days 00:01:00.000000000
1275	2019-03-22 03:04:00	79.9333	28.8667	85	0	37	1	4	0.00264754	0.00260486	0.190485	79.9231	0	28.9231	9.81346	1		0 days 00:01:00.000000000
1276	2019-03-22 03:05:00	82.8667	28.3333	85	0	37	1	61.3333	0.00273411	0.00268556	0.197669	82.8461	0	28.3846	9.71172	1		0 days 00:01:00.000000000
1277	2019-03-22 03:06:00	81.4	27.3333	85	0	37	1	11.3333	0.00280466	0.00290562	0.191168	81.4615	0	27.3077	9.70212	1		0 days 00:01:00.000000000
1278	2019-03-22 03:07:00	81.9333	26.6	85	0	37	1	1.33333	0.00300145	0.0029848	0.188761	81.8461	0	26.6154	9.74056	1		0 days 00:01:00.000000000
1279	2019-03-22 03:08:00	79.0667	26.4	85	0	37	1	81.3333	0.00345255	0.00323882	0.168014	78.9231	0	26.4615	9.73822	1		0 days 00:01:00.000000000
1280	2019-03-22 03:09:00	82.4	26.4667	85	0	37	1	111.333	0.00318954	0.00332184	0.184474	82.4615	0	26.4615	9.7216	1		0 days 00:01:00.000000000
1281	2019-03-22 03:10:00	82.1333	26.8	85	0	37	1	187.333	0.00319141	0.00323184	0.166584	82.3077	0	26.7692	9.75142	1		0 days 00:01:00.000000000
1282	2019-03-22 03:11:00	82.0667	25.3333	85	0	37	1	314.667	0.00315913	0.00319815	0.165442	81.9231	0	25.3077	9.73441	1		0 days 00:01:00.000000000
1283	2019-03-22 03:12:00	94.6	26.6667	85	0	37	1	218	0.0085841	0.00393643	0.158925	93.9231	0	26.6923	9.73526	1		0 days 00:01:00.000000000
1284	2019-03-22 03:13:00	110.933	26.4	85	0	36.4667	1	79.3333	0.0209638	0.0186214	0.0592402	110.769	0	26.4615	8.46435	1		0 days 00:01:00.000000000
1285	2019-03-22 03:14:00	126.067	25.6	85	0	36.8	1	18.6667	0.00601564	0.0132171	0.0485486	126.385	0	25.6154	10.1628	1		0 days 00:01:00.000000000
1286	2019-03-22 03:15:00	94.6	24	85	0	37	1	2.66667	0.00424826	0.00607189	0.156758	95.5385	0	24	10.2929	1		0 days 00:01:00.000000000
1287	2019-03-22 03:16:00	80.2667	27.1333	85	0	37	1	29.3333	0.00296731	0.00393392	0.218026	80.2308	0	27.0769	10.3135	1		0 days 00:01:00.000000000
1288	2019-03-22 03:17:00	81.2	28.8667	85	0	37	1	18	0.00262731	0.00288255	0.213785	81.3077	0	28.9231	10.2669	1		0 days 00:01:00.000000000
1289	2019-03-22 03:18:00	75.6667	28.2	85	0	37	1	0	0.00259555	0.00266546	0.180788	75.8461	0	28.2308	10.1735	1		0 days 00:01:00.000000000
1290	2019-03-22 03:19:00	77.0667	25.8	85	0	37	1	5.33333	0.00264768	0.00276481	0.166868	77.2308	0	25.7692	10.183	1		0 days 00:01:00.000000000
1291	2019-03-22 03:20:00	81.0667	26.6	85	0	37	1	18	0.00273879	0.00273825	0.172753	81.1539	0	26.6154	10.1699	1		0 days 00:01:00.000000000
1292	2019-03-22 03:21:00	81.4	26.4667	85	0	37	1	29.3333	0.00273147	0.00273104	0.183236	81.4615	0	26.4615	10.1554	1		0 days 00:01:00.000000000
1293	2019-03-22 03:22:00	81.4	26	85	0	37	1	34.6667	0.00292505	0.00284087	0.187207	81.3846	0	26	10.1441	1		0 days 00:01:00.000000000
1294	2019-03-22 03:23:00	82.3333	25.3333	85	0	37	1	13.3333	0.00300658	0.00295332	0.175181	82.2308	0	25.3077	10.1037	1		0 days 00:01:00.000000000
1295	2019-03-22 03:24:00	86	25.4	85	0	37	1	92	0.00282197	0.00294671	0.172306	86	0	25.3846	10.1485	1		0 days 00:01:00.000000000
1296	2019-03-22 03:25:00	90	26.4667	85	0	37	1	48.6667	0.00392303	0.00283744	0.16891	89.1539	0	26.4615	9.98955	1		0 days 00:01:00.000000000
1297	2019-03-22 03:26:00	118.133	27.3333	85	0	36.6667	1	99.3333	0.0270932	0.0139033	0.0852957	117.385	0	27.3846	9.38858	0.6		0 days 00:01:00.000000000
1298	2019-03-22 03:27:00	129.933	25.9333	85	0	36.0667	1	249.333	0.00632176	0.019694	0.0385187	130.538	0	25.9231	9.25839	1		0 days 00:01:00.000000000
1299	2019-03-22 03:28:00	119.333	26.8667	85	0	37	1	20.6667	0.00460907	0.00865661	0.0462502	119.308	0	26.9231	9.93271	1		0 days 00:01:00.000000000
1300	2019-03-22 03:29:00	92.1333	25.5333	85	0	37	1	10.6667	0.00326539	0.004411	0.166325	91.8461	0	25.5385	9.91842	1		0 days 00:01:00.000000000
1301	2019-03-22 03:30:00	82.6667	28.4667	85	0	37	1	86	0.00245953	0.00300701	0.197686	82.6154	0	28.5385	9.83263	1		0 days 00:01:00.000000000
1302	2019-03-22 03:31:00	82.8667	28.8667	85	0	37	1	13.3333	0.00259737	0.00256587	0.193589	83.0769	0	28.8462	9.80527	1		0 days 00:01:00.000000000
1303	2019-03-22 03:32:00	83.0667	28.1333	85	0	37	1	26	0.00283166	0.0034294	0.172958	83.1539	0	28.1538	9.75999	1		0 days 00:01:00.000000000
1304	2019-03-22 03:33:00	81.6	26.5333	85	0	37	1	48	0.00304547	0.00314426	0.156884	81.6154	0	26.6154	9.69249	1		0 days 00:01:00.000000000
1305	2019-03-22 03:34:00	82.4667	25.4667	85	0	37	1	44	0.0030406	0.00301842	0.160217	82.4615	0	25.4615	9.64871	1		0 days 00:01:00.000000000
1306	2019-03-22 03:35:00	83.8667	26	85	0	37	1	13.3333	0.00333678	0.00322459	0.163402	84	0	26	9.59501	1		0 days 00:01:00.000000000
1307	2019-03-22 03:36:00	85.5333	25.8667	85	0	37	1	16	0.00315738	0.00333874	0.170107	85.5385	0	25.9231	9.59393	1		0 days 00:01:00.000000000
1308	2019-03-22 03:37:00	86.0667	26	85	0	37	1	16.6667	0.00337361	0.00327421	0.170007	86.1539	0	26	9.57837	1		0 days 00:01:00.000000000
1309	2019-03-22 03:38:00	87.8	26.5333	85	0	37	1	8.66667	0.003205	0.00333229	0.160129	87.8461	0	26.5385	9.60729	1		0 days 00:01:00.000000000
1310	2019-03-22 03:39:00	98.3333	26.2	85	0	36.9333	1	264.667	0.013517	0.00547734	0.135453	98.2308	0	26.1538	9.5435	0.9		0 days 00:01:00.000000000
1311	2019-03-22 03:40:00	125.267	26.6	85	0	36	1	86.6667	0.0182453	0.0208049	0.0669742	126.308	0	26.6154	8.44244	0.9		0 days 00:01:00.000000000
1312	2019-03-22 03:41:00	135	25.8	85	0	36.0667	1	20	0.00574578	0.0123339	0.0186973	135.385	0	25.7692	9.45815	1		0 days 00:01:00.000000000
1313	2019-03-22 03:42:00	102.2	26.2	85	0	36.8667	1	38	0.00354956	0.00531431	0.135231	102.308	0	26.2308	9.77273	1		0 days 00:01:00.000000000
1314	2019-03-22 03:43:00	85	27.2	85	0	37	1	128	0.00278601	0.00350437	0.205126	85.0769	0	27.1538	9.80891	1		0 days 00:01:00.000000000
1315	2019-03-22 03:44:00	85.3333	29.2	85	0	37	1	149.333	0.00259219	0.00271265	0.213143	85.3846	0	29.2308	9.7625	1		0 days 00:01:00.000000000
1316	2019-03-22 03:45:00	83.6667	26.9333	85	0	37	1	231.333	0.00291396	0.00271416	0.170879	83.6923	0	27	9.6438	1		0 days 00:01:00.000000000
1317	2019-03-22 03:46:00	83	24.8667	85	0	37	1	33.3333	0.00292626	0.00289515	0.167295	82.9231	0	24.9231	9.53338	1		0 days 00:01:00.000000000
1318	2019-03-22 03:47:00	84.3333	25.6	85	0	37	1	165.333	0.00325422	0.00305704	0.170634	84.3077	0	25.6154	9.50804	1		0 days 00:01:00.000000000
1319	2019-03-22 03:48:00	84.9333	26	85	0	37	1	106	0.00317639	0.00322432	0.165885	84.9231	0	26	9.4597	1		0 days 00:01:00.000000000
1320	2019-03-22 03:49:00	85.6667	26	85	0	37	1	58.6667	0.00339388	0.00328449	0.163173	85.6154	0	26	9.48014	1		0 days 00:01:00.000000000
1321	2019-03-22 03:50:00	86.2	25.2667	85	0	37	1	218.667	0.00305419	0.00341031	0.154066	86.3077	0	25.2308	9.57735	1		0 days 00:01:00.000000000
1322	2019-03-22 03:51:00	85.4667	23.8667	85	0	37	1	366	0.00311417	0.00314337	0.149461	85.4615	0	23.7692	9.54768	1		0 days 00:01:00.000000000
1323	2019-03-22 03:52:00	86.2	23.9333	85	0	37	1	117.333	0.00301347	0.00308718	0.142095	86.2308	0	23.9231	9.52679	1		0 days 00:01:00.000000000
1324	2019-03-22 03:53:00	93.9333	24	85	0	37	1	11.3333	0.00938365	0.00418793	0.116544	93.2308	0	24	9.40332	1		0 days 00:01:00.000000000
1325	2019-03-22 03:54:00	114.667	24.4667	85	0	36	1	20	0.0225735	0.0190918	0.0513833	114.538	0	24.4615	8.24919	0.8		0 days 00:01:00.000000000
1326	2019-03-22 03:55:00	135.133	23.3333	85	0	36	1	26.6667	0.0058596	0.0134632	0.0325212	135.462	0	23.3846	9.9973	1		0 days 00:01:00.000000000
1327	2019-03-22 03:56:00	109.867	24.3333	84.3333	0	36.3333	1	185.333	0.00378698	0.00599743	0.107993	109.769	0	24.2308	10.2455	1		0 days 00:01:00.000000000
1328	2019-03-22 03:57:00	88.6667	27.6667	84	0	37	1	204	0.0027708	0.00376585	0.223271	88.6154	0	27.6154	10.2409	1		0 days 00:01:00.000000000
1329	2019-03-22 03:58:00	86.4	30.0667	84	0	37	1	66	0.00258277	0.00272044	0.221132	86.3077	0	30.0769	10.3065	1		0 days 00:01:00.000000000
1330	2019-03-22 03:59:00	83.7333	27.8667	84	0	37	1	32	0.00263121	0.00276459	0.20434	83.8461	0	27.8462	10.299	1		0 days 00:01:00.000000000
1331	2019-03-22 04:00:00	85	26.6	84	0	37	1	47.3333	0.00282465	0.00280742	0.201536	85.2308	0	26.6154	10.2553	1		0 days 00:01:00.000000000
1332	2019-03-22 04:01:00	83.5333	25.8667	84	0	37	1	138.667	0.00275035	0.00285284	0.179209	83.4615	0	25.8462	10.2286	1		0 days 00:01:00.000000000
1333	2019-03-22 04:02:00	85.4667	25.8	84	0	37	1	2	0.00270967	0.00276793	0.194199	85.4615	0	25.8462	10.1935	1		0 days 00:01:00.000000000
1334	2019-03-22 04:03:00	85.5333	26.8	84	0	37	1	7.33333	0.00283256	0.00281024	0.185437	85.5385	0	26.8462	10.1559	1		0 days 00:01:00.000000000
1335	2019-03-22 04:04:00	85.7333	26.8667	84	0	37	1	23.3333	0.0027321	0.00279992	0.174136	86.4615	0	26.9231	10.1812	1		0 days 00:01:00.000000000
1336	2019-03-22 04:05:00	81.9333	25.8667	84	0	37	1	7.33333	0.00283732	0.00299961	0.162004	82.1539	0	25.8462	10.0529	1		0 days 00:01:00.000000000
1337	2019-03-22 04:06:00	84.9333	25.5333	84	0	37	1	8	0.0023664	0.00324877	0.127747	84.9231	0	25.5385	9.69088	1		0 days 00:01:00.000000000
1338	2019-03-22 04:07:00	87.6	24.9333	84	0	37	1	12.6667	0.00235526	0.00255423	0.128747	87.6154	0	24.9231	9.78334	1		0 days 00:01:00.000000000
1339	2019-03-22 04:08:00	101.933	26	84	0	36.6	1	412.667	0.0169612	0.00626178	0.0799001	102.154	0	26	9.57	0.8		0 days 00:01:00.000000000
1340	2019-03-22 04:09:00	123	25.6667	84	0	36	1	118	0.0158309	0.0206002	0.0728085	122.769	0	25.6923	8.73697	1		0 days 00:01:00.000000000
1341	2019-03-22 04:10:00	133.8	26.1333	84	0	36	1	256.667	0.00555886	0.0118171	0.0178899	134.385	0	26.0769	9.97069	1		0 days 00:01:00.000000000
1342	2019-03-22 04:11:00	102.133	26.4	84	0	36	1	10	0.00319704	0.00494093	0.133937	102.077	0	26.3846	10.2897	1		0 days 00:01:00.000000000
1343	2019-03-22 04:12:00	86.3333	27.8667	84	0	36.4667	1	83.3333	0.00247114	0.00314458	0.198347	86.0769	0	27.8462	10.0054	1		0 days 00:01:00.000000000
1344	2019-03-22 04:13:00	84.1333	30.8667	84	0	37	1	136.667	0.00242219	0.00248629	0.1936	84.1539	0	30.9231	9.86914	1		0 days 00:01:00.000000000
1345	2019-03-22 04:14:00	82.2667	27.4667	84	0	37	1	107.333	0.00258345	0.0024999	0.171217	82.2308	0	27.3846	9.75539	1		0 days 00:01:00.000000000
1346	2019-03-22 04:15:00	82.6	25.7333	84	0	37	1	15.3333	0.00274911	0.00267145	0.145289	82.6154	0	25.7692	9.76028	1		0 days 00:01:00.000000000
1347	2019-03-22 04:16:00	83.1333	23.3333	84	0	37	1	79.3333	0.00288586	0.00279756	0.144062	83.1539	0	23.3077	9.73979	1		0 days 00:01:00.000000000
1348	2019-03-22 04:17:00	85.5333	25.2667	84	0	37	1	2.66667	0.0027722	0.0028612	0.159167	85.6154	0	25.2308	9.73179	1		0 days 00:01:00.000000000
1349	2019-03-22 04:18:00	86.4667	25.7333	84	0	37	1	12	0.00283834	0.00296628	0.162796	86.3846	0	25.7692	9.73063	1		0 days 00:01:00.000000000
1350	2019-03-22 04:19:00	85.7333	26.1333	84	0	37	1	2	0.00278981	0.00292982	0.148511	85.7692	0	26.1538	9.70394	1		0 days 00:01:00.000000000
1351	2019-03-22 04:20:00	86	27.6	84	0	37	1	12	0.00294244	0.00287843	0.132242	86.1539	0	27.6154	9.69903	1		0 days 00:01:00.000000000
1352	2019-03-22 04:21:00	88.3333	27	84	0	37	1	11.3333	0.00287604	0.00285013	0.136386	88.3846	0	27	9.7265	1		0 days 00:01:00.000000000
1353	2019-03-22 04:22:00	87.6667	27.0667	84	0	37	1	5.33333	0.00283338	0.0029019	0.122078	87.7692	0	27	9.70375	1		0 days 00:01:00.000000000
1354	2019-03-22 04:23:00	99.2667	26.9333	84	0	36.5333	1	168.667	0.0132758	0.00544518	0.0813419	99.1539	0	26.9231	9.49661	0.9		0 days 00:01:00.000000000
1355	2019-03-22 04:24:00	116.8	26.9333	84	0	36	1	201.333	0.0189865	0.0197811	0.0777198	117.538	0	27	8.06947	0.8		0 days 00:01:00.000000000
1356	2019-03-22 04:25:00	137.2	25.2	84	0	36	1	92	0.00472366	0.0119187	0.0334185	137.462	0	25.2308	9.67749	1		0 days 00:01:00.000000000
1357	2019-03-22 04:26:00	108.333	23.6667	84	0	36	1	2	0.00374042	0.00523879	0.115057	108.308	0	23.6154	10.0098	1		0 days 00:01:00.000000000
1358	2019-03-22 04:27:00	90.6667	28.1333	84	0	36	1	12.6667	0.00268894	0.00350093	0.228962	90.4615	0	28.2308	9.97725	1		0 days 00:01:00.000000000
1359	2019-03-22 04:28:00	86.5333	31.4	84	0	36	1	137.333	0.00232958	0.00256819	0.227654	86.5385	0	31.3846	10.0058	1		0 days 00:01:00.000000000
1360	2019-03-22 04:29:00	85.8667	28.8667	84	0	36.4667	1	74	0.00273113	0.00257242	0.209362	85.9231	0	28.7692	9.9653	1		0 days 00:01:00.000000000
1361	2019-03-22 04:30:00	84.8667	27.9333	84	0	36.8667	1	280	0.00281207	0.00277911	0.209759	85.0769	0	28	9.89578	1		0 days 00:01:00.000000000
1362	2019-03-22 04:31:00	82.6	26.4667	84	0	36.9333	1	76	0.00297253	0.00289245	0.191068	82.5385	0	26.4615	9.8351	1		0 days 00:01:00.000000000
1363	2019-03-22 04:32:00	83.2667	26	84	0	37	1	14	0.00298539	0.00299042	0.184364	83.3846	0	26	9.82057	1		0 days 00:01:00.000000000
1364	2019-03-22 04:33:00	82.2	26	84	0	37	1	14	0.00312489	0.00306952	0.174321	82.1539	0	26	9.83722	1		0 days 00:01:00.000000000
1365	2019-03-22 04:34:00	82.6	25.5333	84	0	37	1	76	0.00281472	0.00316085	0.186681	82.7692	0	25.5385	9.9877	1		0 days 00:01:00.000000000
1366	2019-03-22 04:35:00	83.4	26.2	84	0	36.8667	1	28.6667	0.00299059	0.00296786	0.161188	83.3077	0	26.2308	9.95341	1		0 days 00:01:00.000000000
1367	2019-03-22 04:36:00	86.3333	26.2	84	0	36.8667	1	10.6667	0.00401364	0.00323683	0.139737	85.4615	0	26.2308	9.90119	1		0 days 00:01:00.000000000
1368	2019-03-22 04:37:00	112.133	26.5333	84	0	36	1	22.6667	0.0239725	0.0110278	0.08217	112.154	0	26.6154	9.18866	0.6		0 days 00:01:00.000000000
1369	2019-03-22 04:38:00	123.933	25.7333	84	0	36	1	8	0.00641442	0.019237	0.0548549	124.231	0	25.7692	9.43967	1		0 days 00:01:00.000000000
1370	2019-03-22 04:39:00	118.933	27.1333	84	0	36	1	44.6667	0.00482656	0.00857744	0.0571078	119	0	27.2308	10.0631	1		0 days 00:01:00.000000000
1371	2019-03-22 04:40:00	91.5333	26.4	84	0	36	1	15.3333	0.00308501	0.0043359	0.173507	91.4615	0	26.3846	9.87872	1		0 days 00:01:00.000000000
1372	2019-03-22 04:41:00	79.2667	28.4	84	0	36	1	69.3333	0.00271895	0.00295756	0.196507	79.3846	0	28.3846	9.78109	1		0 days 00:01:00.000000000
1373	2019-03-22 04:42:00	78	26.7333	84	0	36	1	58.6667	0.0028544	0.00287245	0.19172	78.2308	0	26.6923	9.72113	1		0 days 00:01:00.000000000
1374	2019-03-22 04:43:00	83	26.6	84	0	36	1	40.6667	0.00266555	0.00280497	0.186706	83	0	26.6154	9.67316	1		0 days 00:01:00.000000000
1375	2019-03-22 04:44:00	84.9333	26.7333	84	0	36	1	161.333	0.00258177	0.00262516	0.189827	84.9231	0	26.7692	9.65033	1		0 days 00:01:00.000000000
1376	2019-03-22 04:45:00	83.8	25.2667	84	0	36	1	78.6667	0.0028365	0.00270581	0.173094	84	0	25.2308	9.66392	1		0 days 00:01:00.000000000
1377	2019-03-22 04:46:00	83.8	25.4	84	0	36	1	53.3333	0.00271054	0.0028386	0.171527	83.9231	0	25.3846	9.67541	1		0 days 00:01:00.000000000
1378	2019-03-22 04:47:00	83.2	25	84	0	36	1	54.6667	0.00302467	0.00288041	0.183861	83.3077	0	25	9.57008	1		0 days 00:01:00.000000000
1379	2019-03-22 04:48:00	86.6	25.3333	84	0	36	1	21.3333	0.00289849	0.00293638	0.176728	86.7692	0	25.3077	9.60975	1		0 days 00:01:00.000000000
1380	2019-03-22 04:49:00	85.5333	25.5333	84	0	36	1	93.3333	0.00283042	0.00293191	0.173312	85.8461	0	25.5385	9.66282	1		0 days 00:01:00.000000000
1381	2019-03-22 04:50:00	85.3333	25.8667	84	0	36	1	30	0.0024375	0.00284732	0.156007	85.4615	0	25.9231	9.82625	1		0 days 00:01:00.000000000
1382	2019-03-22 04:51:00	87.6667	25.3333	84	0	36	1	78.6667	0.0022025	0.00237432	0.134939	87.6154	0	25.3077	9.88337	1		0 days 00:01:00.000000000
1383	2019-03-22 04:52:00	108.533	25.2	84	0	36	1	20.6667	0.0128221	0.00636775	0.0898195	108.231	0	25.2308	9.33872	0.8		0 days 00:01:00.000000000
1384	2019-03-22 04:53:00	119.333	24.1333	84	0	36	1	0	0.0257393	0.0208494	0.0989866	118.846	0	24.3077	8.44526	1		0 days 00:01:00.000000000
1385	2019-03-22 04:54:00	132.333	20.0667	84	0	36	1	8.66667	0.00494339	0.0150839	0.0264236	132.692	0	20	9.99008	1		0 days 00:01:00.000000000
1386	2019-03-22 04:55:00	104.267	23.4	84	0	36	1	37.3333	0.00330989	0.00520892	0.141474	104.154	0	23.4615	10.1245	1		0 days 00:01:00.000000000
1387	2019-03-22 04:56:00	81.0667	28.8667	84	0	36	1	38.6667	0.00253538	0.00312716	0.202534	81.5385	0	28.9231	9.99121	1		0 days 00:01:00.000000000
1388	2019-03-22 04:57:00	70.3333	28.0667	84	0	36	1	20.6667	0.00263987	0.00263321	0.195288	70.4615	0	28	9.89117	1		0 days 00:01:00.000000000
1389	2019-03-22 04:58:00	76.4667	27.6	84	0	36	1	34	0.00272008	0.00264103	0.191785	76.6154	0	27.6923	9.86701	1		0 days 00:01:00.000000000
1390	2019-03-22 04:59:00	78.8667	25.8667	84	0	36	1	130	0.00280485	0.00277185	0.177758	78.9231	0	25.9231	9.80214	1		0 days 00:01:00.000000000
1391	2019-03-22 05:00:00	79.7333	24.8	84	0	36	1	5.33333	0.00286561	0.00282812	0.16676	79.7692	0	24.8462	9.75915	1		0 days 00:01:00.000000000
1392	2019-03-22 05:01:00	79.4667	24.8667	84	0	36	1	2	0.00283772	0.00287589	0.157413	79.3846	0	24.9231	9.75223	1		0 days 00:01:00.000000000
1393	2019-03-22 05:02:00	85	24.6	84	0	36	1	28	0.00281872	0.00282076	0.18135	85	0	24.6154	9.79371	1		0 days 00:01:00.000000000
1394	2019-03-22 05:03:00	83.5333	24.8	84	0	36	1	139.333	0.00635039	0.00422031	0.176345	82.8461	0	24.8462	9.64424	1		0 days 00:01:00.000000000
1395	2019-03-22 05:04:00	84.2667	21.7333	84	0	36	1	103.333	0.00301435	0.00795755	0.162082	84.1539	0	21.6923	6.82251	1		0 days 00:01:00.000000000
1396	2019-03-22 05:05:00	85	24.9333	84	0	36	1	4	0.00241273	0.00384034	0.163009	84.8461	0	24.9231	6.61117	1		0 days 00:01:00.000000000
1397	2019-03-22 05:06:00	87.6	25.8	84	0	36	1	2	0.00287406	0.00248562	0.135201	87.5385	0	25.7692	6.58932	1		0 days 00:01:00.000000000
1398	2019-03-22 05:07:00	108.133	25.4667	84	0	36	1	15.3333	0.0263025	0.0138974	0.0503642	108.692	0	25.4615	8.90972	1		0 days 00:01:00.000000000
1399	2019-03-22 05:08:00	129.133	20.0667	83.3333	0	36	1	26	0.00611296	0.0167059	0.0563409	129.923	0	20	9.33032	1		0 days 00:01:00.000000000
1400	2019-03-22 05:09:00	117.733	20.1333	83	0	36	1	42	0.00902993	0.0091135	0.0712284	117.308	0	20.1538	9.2576	1		0 days 00:01:00.000000000
1401	2019-03-22 05:10:00	91.8	21.8667	83	0	36	1	28	0.00431531	0.0105513	0.194636	91.7692	0	21.7692	8.18986	1		0 days 00:01:00.000000000
1402	2019-03-22 05:11:00	85.4	25.6667	83	0	36	1	16.6667	0.00289229	0.00557965	0.233345	85.0769	0	25.6923	8.07643	1		0 days 00:01:00.000000000
1403	2019-03-22 05:12:00	86	26.1333	83	0	36	1	10.6667	0.00326895	0.00402184	0.226548	86.1539	0	26.0769	8.01028	1		0 days 00:01:00.000000000
1404	2019-03-22 05:13:00	88.7333	24.8	83	0	36	1	7.33333	0.00269603	0.00319876	0.225667	88.8461	0	24.7692	7.94114	1		0 days 00:01:00.000000000
1405	2019-03-22 05:14:00	87.2667	23.5333	83	0	36	1	22	0.00276771	0.00286577	0.203163	87.2308	0	23.4615	7.87271	1		0 days 00:01:00.000000000
1406	2019-03-22 05:15:00	86.7333	22.4	83	0	36	1	8.66667	0.00263869	0.00276325	0.201852	86.6923	0	22.3846	7.83875	1		0 days 00:01:00.000000000
1407	2019-03-22 05:16:00	86.3333	23.1333	83	0	36	1	91.3333	0.00286262	0.00273795	0.1762	86.6154	0	23.0769	7.78398	1		0 days 00:01:00.000000000
1408	2019-03-22 05:17:00	86.2	23.4	83	0	36	1	153.333	0.00264378	0.00284926	0.182936	86.4615	0	23.3846	7.72337	1		0 days 00:01:00.000000000
1409	2019-03-22 05:18:00	88.0667	24	83	0	36	1	254	0.00265755	0.00276948	0.180173	88	0	24	7.71532	1		0 days 00:01:00.000000000
1410	2019-03-22 05:19:00	88.4	23.9333	83	0	36	1	82.6667	0.00245582	0.00309632	0.122058	88.4615	0	24	7.78854	1		0 days 00:01:00.000000000
1411	2019-03-22 05:20:00	90	22.9333	83	0	36	1	160.667	0.00271448	0.00287839	0.130715	90.0769	0	23	7.73464	1		0 days 00:01:00.000000000
1412	2019-03-22 05:21:00	104.533	22.8667	83	0	35.5333	1	40.6667	0.0162235	0.00803702	0.0465037	104.923	0	22.8462	11.8319	0.8		0 days 00:01:00.000000000
1413	2019-03-22 05:22:00	114.533	17.3333	83	0	35.4667	1	35.3333	0.0241082	0.0225733	0.0948113	114.923	0	17.3077	10.1427	1		0 days 00:01:00.000000000
1414	2019-03-22 05:23:00	131.6	16.8	83	0	36	1	24	0.00559786	0.0145642	0.0289892	132.308	0	16.7692	12.2183	1		0 days 00:01:00.000000000
1415	2019-03-22 05:24:00	101.467	23.2	83	0	36	1	20	0.00389618	0.00570524	0.14778	101.308	0	23.2308	12.403	1		0 days 00:01:00.000000000
1416	2019-03-22 05:25:00	84.9333	27.6	83	0	36	1	20	0.0030742	0.0038019	0.201073	85.5385	0	27.6154	12.3547	1		0 days 00:01:00.000000000
1417	2019-03-22 05:26:00	73.6	27.1333	83	0	36	1	66.6667	0.00273984	0.00301528	0.207907	73.3077	0	27.1538	12.2536	1		0 days 00:01:00.000000000
1418	2019-03-22 05:27:00	74	25.0667	83	0	36	1	46	0.00288731	0.00283174	0.201922	73.6923	0	25	12.17	1		0 days 00:01:00.000000000
1419	2019-03-22 05:28:00	81.2	25	83	0	36	1	183.333	0.00308615	0.00296938	0.188506	81.1539	0	25	12.0245	1		0 days 00:01:00.000000000
1420	2019-03-22 05:29:00	82.7333	25.1333	83	0	36	1	184	0.00307532	0.00330228	0.194851	82.9231	0	25.0769	12.04	1		0 days 00:01:00.000000000
1421	2019-03-22 05:30:00	78.4667	25	83	0	36	1	47.3333	0.00330186	0.00327635	0.186284	78.4615	0	25	12.0069	1		0 days 00:01:00.000000000
1422	2019-03-22 05:31:00	80.4667	25.4667	83	0	36	1	61.3333	0.00339245	0.0033059	0.178679	80.4615	0	25.4615	11.9731	1		0 days 00:01:00.000000000
1423	2019-03-22 05:32:00	81.4667	26	83	0	36	1	158.667	0.00361525	0.00379466	0.159137	81.3846	0	26	12.0242	1		0 days 00:01:00.000000000
1424	2019-03-22 05:33:00	81.2	26	83	0	36	1	109.333	0.00359195	0.00387692	0.140798	81.1539	0	26	12.0746	1		0 days 00:01:00.000000000
1425	2019-03-22 05:34:00	83	26.4	83	0	36	1	29.3333	0.00345105	0.00355862	0.155888	83.1539	0	26.3846	12.0922	1		0 days 00:01:00.000000000
1426	2019-03-22 05:35:00	82.9333	26	83	0	36	1	199.333	0.00339067	0.00341164	0.13802	83	0	26	12.0896	1		0 days 00:01:00.000000000
1427	2019-03-22 05:36:00	82.5333	25.8	83	0	36	1	284.667	0.00334112	0.00410342	0.124771	82.5385	0	25.8462	12.0249	1		0 days 00:01:00.000000000
1428	2019-03-22 05:37:00	83.8667	26.6667	83	0	36	1	86.6667	0.00307484	0.00394867	0.138979	83.8461	0	26.6923	12.0032	1		0 days 00:01:00.000000000
1429	2019-03-22 05:38:00	94.2667	26.6667	83	0	36	1	4	0.00840224	0.00422807	0.116537	94.0769	0	26.6154	11.2266	1		0 days 00:01:00.000000000
1430	2019-03-22 05:39:00	112	28.8	83	0	36	1	42.6667	0.0274624	0.0172407	0.0837292	112	0	28.8462	10.0998	0.7		0 days 00:01:00.000000000
1431	2019-03-22 05:40:00	135.467	23.8667	83	0	36	1	16	0.00594134	0.0176923	0.032637	135.538	0	23.8462	10.8468	1		0 days 00:01:00.000000000
1432	2019-03-22 05:41:00	115.533	21.4	83	0	36	1	67.3333	0.00430365	0.00748442	0.0820204	115.462	0	21.4615	11.2374	1		0 days 00:01:00.000000000
1433	2019-03-22 05:42:00	89.0667	26.8	83	0	36	1	113.333	0.00290593	0.00443366	0.191816	89.3077	0	26.8462	11.2127	1		0 days 00:01:00.000000000
1434	2019-03-22 05:43:00	86.2	29.6667	83	0	36	1	2.66667	0.00268863	0.00287003	0.225722	86.3846	0	29.6923	11.1685	1		0 days 00:01:00.000000000
1435	2019-03-22 05:44:00	85.4667	28.8667	83	0	36	1	82.6667	0.00290558	0.00288528	0.223384	85.7692	0	28.8462	11.2893	1		0 days 00:01:00.000000000
1436	2019-03-22 05:45:00	81.0667	27.3333	83	0	36	1	13.3333	0.0030277	0.00311931	0.188614	81	0	27.3077	11.2529	1		0 days 00:01:00.000000000
1437	2019-03-22 05:46:00	82.4	27.5333	83	0	36	1	4	0.00338509	0.00320104	0.199143	82.4615	0	27.4615	11.1642	1		0 days 00:01:00.000000000
1438	2019-03-22 05:47:00	82.8667	26.9333	83	0	36	1	8.66667	0.00319196	0.00335481	0.197531	82.8461	0	26.8462	11.0767	1		0 days 00:01:00.000000000
1439	2019-03-22 05:48:00	89.6667	26	83	0	36	1	94.6667	0.0041854	0.00413295	0.197898	88.8461	0	26	11.1051	1		0 days 00:01:00.000000000
1440	2019-03-22 05:49:00	94	24.0667	83	0	36	1	205.333	0.00317597	0.00581192	0.131114	94	0	24.0769	10.3495	1		0 days 00:01:00.000000000
1441	2019-03-22 05:50:00	85.4667	25	83	0	36	1	220	0.00286279	0.00365076	0.174303	85.4615	0	25	10.3946	1		0 days 00:01:00.000000000
1442	2019-03-22 05:51:00	83.4667	25.6	83	0	36	1	161.333	0.00271834	0.00286481	0.172356	83.4615	0	25.6154	10.3471	1		0 days 00:01:00.000000000
1443	2019-03-22 05:52:00	83.6	25.0667	83	0	36	1	14.6667	0.00273933	0.00276031	0.154234	83.6923	0	25	10.3974	1		0 days 00:01:00.000000000
1444	2019-03-22 05:53:00	84.6667	25.3333	83	0.2	36	1	66	0.00277956	0.00279788	0.168879	84.6923	0	25.2308	10.4081	1		0 days 00:01:00.000000000
1445	2019-03-22 05:54:00	85.4	26.2667	83	0	36	1	145.333	0.00261345	0.00271316	0.128172	85.4615	0	26.2308	10.6275	1		0 days 00:01:00.000000000
1446	2019-03-22 05:55:00	94.9333	24.4	83	0.533333	36	1	53.3333	0.0155022	0.00817327	0.0941947	94.6923	0	24.3846	10.3333	1		0 days 00:01:00.000000000
1447	2019-03-22 05:56:00	111	20.5333	83	0	36	1	62.6667	0.0449732	0.027554	0.0991321	110.923	0	20.6154	11.481	0.9		0 days 00:01:00.000000000
1448	2019-03-22 05:57:00	139.333	16.1333	83	0.2	36	1	52	0.0173102	0.0374737	0.0351255	139.769	0	15.9231	9.36946	1		0 days 00:01:00.000000000
1449	2019-03-22 05:58:00	109.467	24.6667	83	0	36	1	14	0.00336135	0.0134673	0.114072	109.308	0	24.7692	5.16197	1		0 days 00:01:00.000000000
1450	2019-03-22 05:59:00	80.3333	26.4667	83	0	36	1	17.3333	0.00280784	0.00367751	0.225973	81	0	26.5385	4.79416	1		0 days 00:01:00.000000000
1451	2019-03-22 06:00:00	83.6667	26.8	83	0	36	1	40	0.00299887	0.00339341	0.227637	83.8461	0	26.8462	4.81537	1		0 days 00:01:00.000000000
1452	2019-03-22 06:01:00	85.2	25.2667	83	0	35.6667	1	56	0.00291195	0.00358188	0.227051	85.2308	0	25.2308	4.99887	1		0 days 00:01:00.000000000
1453	2019-03-22 06:02:00	78.8667	25	83	0	35	1	15.3333	0.00318742	0.00312336	0.198708	78.7692	0	25	5.11562	1		0 days 00:01:00.000000000
1454	2019-03-22 06:03:00	82.4667	24	83	0	35.0667	1	14.6667	0.00449424	0.00413111	0.207057	82.4615	0	24	4.48599	1		0 days 00:01:00.000000000
1455	2019-03-22 06:04:00	78.1333	23.2667	83	0	35	1	5.33333	0.0159436	0.0116206	0.213992	78.1539	0	23.3077	6.4231	1		0 days 00:01:00.000000000
1456	2019-03-22 06:05:00	85.0667	21.8667	83	0	35	1	5.33333	0.00393729	0.0121374	0.199116	85.3846	0	21.9231	9.77766	1		0 days 00:01:00.000000000
1457	2019-03-22 06:06:00	86.9333	23.6667	83	0	35	1	302	0.0169598	0.0131462	0.182586	87.1539	0	23.6923	8.80011	1		0 days 00:01:00.000000000
1458	2019-03-22 06:07:00	82.4	22.4	83	0.0666667	35	1	301.333	0.00436991	0.013991	0.218537	83.4615	0	22.3846	7.08084	1		0 days 00:01:00.000000000
1459	2019-03-22 06:08:00	83.1333	23.7333	83	1	35	1	110.667	0.0146966	0.0101383	0.184508	83.3846	0	23.7692	8.17315	1		0 days 00:01:00.000000000
1460	2019-03-22 06:09:00	87.4	18.2667	83	0.533333	35	1	14	0.0126408	0.0167178	0.142058	87.4615	0	18.1538	9.65058	1		0 days 00:01:00.000000000
1461	2019-03-22 06:10:00	82.6667	18.9333	83	0	35	1	72	0.00334906	0.0115999	0.165811	82.5385	0	18.8462	7.45732	1		0 days 00:01:00.000000000
1462	2019-03-22 06:11:00	84.3333	24.2667	83	0.266667	35	1	0.666667	0.0148776	0.00726399	0.148771	83.0769	0	24.3077	9.6768	1		0 days 00:01:00.000000000
1463	2019-03-22 06:12:00	110.467	17.8	83	0.333333	35	1	96.6667	0.0113406	0.0215277	0.120741	110.692	0	17.8462	69.2969	1		0 days 00:01:00.000000000
1464	2019-03-22 06:13:00	110.267	16.8667	83	0.4	35	1	126.667	0.0106476	0.0155299	0.0273352	110.231	0	16.8462	66.4783	1		0 days 00:01:00.000000000
1465	2019-03-22 06:14:00	110.2	19.6	83	0	35	1	16.6667	0.0109666	0.0127098	0.0258029	110.154	0	19.6923	66.2781	1		0 days 00:01:00.000000000
1466	2019-03-22 06:15:00	110	16.3333	83	0	35	1	67.3333	0.0120021	0.0125871	0.0320717	109.692	0	16.2308	73.818	1		0 days 00:01:00.000000000
1467	2019-03-22 06:16:00	119.933	20.6	83	0	35	1	90.6667	0.0125418	0.0140439	0.0543076	120	0.000730112	20.6154	74.2425	1		0 days 00:01:00.000000000
1468	2019-03-22 06:17:00	124	22.2667	83	0	35	1	50.6667	0.00781284	0.0116488	0.0307448	124.231	0	22.2308	66.9982	1		0 days 00:01:00.000000000
1469	2019-03-22 06:18:00	114.267	22	83	0	35	1	320	0.00630691	0.00759882	0.0260524	114.308	0	22	65.1511	1		0 days 00:01:00.000000000
1470	2019-03-22 06:19:00	114.667	19.2667	83	0.333333	35	1	50.6667	0.0150962	0.0140476	0.0297972	114.615	0	19.3077	64.7403	1		0 days 00:01:00.000000000
1471	2019-03-22 06:20:00	115.533	17.8667	82.4	0	35	1	19.3333	0.0156799	0.0152377	0.0297555	115.692	0	17.7692	70.6698	0.8		0 days 00:01:00.000000000
1472	2019-03-22 06:21:00	120.267	18.9333	82	0	35	1	15.3333	0.0180023	0.0201687	0.0223269	120.462	0	18.9231	81.4232	1		0 days 00:01:00.000000000
1473	2019-03-22 06:22:00	111.067	26.1333	82	0.0666667	35	1	50	0.0248822	0.0209995	0.0268768	110.923	0	26.4615	79.4464	1		0 days 00:01:00.000000000
1474	2019-03-22 06:23:00	111.6	22.2667	82	0.333333	34.5333	1	5.33333	0.0432959	0.0359628	0.0422048	111.769	0	22.3077	81.6395	1		0 days 00:01:00.000000000
1475	2019-03-22 06:24:00	109	21.2667	82	0.2	34	1	57.3333	0.0356503	0.041317	0.0953509	109.154	0	21.3077	74.3751	1		0 days 00:01:00.000000000
1476	2019-03-22 06:25:00	105.667	25	82	0.2	34	1	24.6667	0.0218127	0.0342595	0.0176796	105.923	0	25.1538	48.042	1		0 days 00:01:00.000000000
1477	2019-03-22 06:26:00	108.467	25.6	82	1	34	1	2	0.0325597	0.0285886	0.0504218	108.615	0	25.6154	1.26928	0.5		0 days 00:01:00.000000000
1478	2019-03-22 06:27:00	119.2	18.3333	82	1	34	1	16.6667	0.00837183	0.0251848	0.098108	120.154	0	18.4615	5.86554	1		0 days 00:01:00.000000000
1479	2019-03-22 06:28:00	133.667	10.8667	82	1	34.6667	1	22.6667	0.00690081	0.0106567	0.0200666	133.769	0	10.7692	5.34598	1		0 days 00:01:00.000000000
1480	2019-03-22 06:29:00	103.467	18.3333	82	1	35	1	70.6667	0.00412843	0.00651159	0.147393	103.385	0	18.6154	5.88082	1		0 days 00:01:00.000000000
1481	2019-03-22 06:30:00	89.7333	22.4667	82	0.666667	35	1	129.333	0.00348322	0.00421163	0.205078	90.4615	0	22.4615	5.21568	1		0 days 00:01:00.000000000
1482	2019-03-22 06:31:00	83.4667	24.8	82	0	35	1	47.3333	0.00354882	0.00357655	0.222555	84.5385	0	24.9231	4.76201	1		0 days 00:01:00.000000000
1483	2019-03-22 06:32:00	85.5333	25.0667	82	0.266667	35	1	68.6667	0.00357481	0.00456499	0.206143	85.6923	0	25	3.27965	1		0 days 00:01:00.000000000
1484	2019-03-22 06:33:00	84	25.4667	82	0.2	35	1	32.6667	0.00316051	0.00376854	0.199536	84.0769	0	25.4615	2.94267	1		0 days 00:01:00.000000000
1485	2019-03-22 06:34:00	83.2	25.7333	82	0	35	1	100.667	0.00313551	0.00322267	0.166807	83.2308	0	25.7692	2.78587	1		0 days 00:01:00.000000000
1486	2019-03-22 06:35:00	89.2667	25.6667	82	0.266667	35	1	0.666667	0.0135219	0.00586345	0.159469	88.3077	0	25.6154	1.80322	1		0 days 00:01:00.000000000
1487	2019-03-22 06:36:00	99.7333	21.8667	82	0.466667	35	1	32.6667	0.0293694	0.0199162	0.0412186	99.3846	0	21.8462	3.64371	1		0 days 00:01:00.000000000
1488	2019-03-22 06:37:00	93.3333	18.5333	82	0.0666667	35	1	22.6667										0 days 00:01:00.000000000
1489	2019-03-22 06:38:00	84.0667	22.6667	82	1	35	1	84.6667										0 days 00:01:00.000000000
1490	2019-03-22 06:39:00	89.4	24.5333	82	1	35	1	236.667										0 days 00:01:00.000000000
1491	2019-03-22 06:40:00	102.933	20.3333	82	1	34.9333	1	66.6667										0 days 00:01:00.000000000
1492	2019-03-22 06:41:00	85.6667	22.8667	82	1	35	1	61.3333	0.00340008	0.0313775	0.14122	85.3846	0	22.9231	8.75478	1		0 days 00:01:00.000000000
1493	2019-03-22 06:42:00	82.4	25.7333	82	1	35	1	53.3333	0.00327302	0.00585874	0.103254	82.3846	0	25.7692	8.18521	1		0 days 00:01:00.000000000
1494	2019-03-22 06:43:00	82.9333	24.2667	82	1	35	1	5.33333	0.00352949	0.00340271	0.117961	82.9231	0	24.1538	8.10902	1		0 days 00:01:00.000000000
1495	2019-03-22 06:44:00	89	24.6	82	1	35	1	10	0.00602934	0.0038666	0.118693	88.5385	0	24.6154	7.30127	1		0 days 00:01:00.000000000
1496	2019-03-22 06:45:00	113.267	27.3333	82	1	35	1	0	0.016393	0.0105559	0.10382	112.846	0	27.4615	6.80023	0.1		0 days 00:01:00.000000000
1497	2019-03-22 06:46:00	133.467	24.5333	82	1	35	1	33.3333	0.0077734	0.0150546	0.0513708	133.923	0	24.6154	1.67595	1		0 days 00:01:00.000000000
1498	2019-03-22 06:47:00	131.067	23.3333	82	1	35	1	34.6667	0.00614612	0.00866748	0.0186828	131.692	0	23.3846	1.58551	1		0 days 00:01:00.000000000
1499	2019-03-22 06:48:00	98.2667	23.4	82	1	35	1	57.3333	0.00518407	0.00591354	0.179776	98.1539	0	23.3846	1.29674	1		0 days 00:01:00.000000000
1500	2019-03-22 06:49:00	87.0667	28.6667	82	1	35	1	40	0.00490201	0.00539516	0.226804	87.1539	0	28.6923	1.58889	1		0 days 00:01:00.000000000
1501	2019-03-22 06:50:00	85.9333	30	82	1	35	1	3.33333	0.00457396	0.00474712	0.22508	85.9231	0	30	1.7948	1		0 days 00:01:00.000000000
1502	2019-03-22 06:51:00	86.9333	28.8	82	1	35	1	42.6667	0.00425907	0.00442533	0.220967	86.8461	0	28.8462	1.89967	1		0 days 00:01:00.000000000
1503	2019-03-22 06:52:00	83.7333	27.8667	82	1.33333	35	1	21.3333	0.0042514	0.00433703	0.208779	83.7692	0	27.9231	1.96996	1		0 days 00:01:00.000000000
1504	2019-03-22 06:53:00	81.9333	27.6	82	2	35	1	6	0.0039018	0.00427808	0.166477	81.9231	0	27.6154	2.00052	1		0 days 00:01:00.000000000
1505	2019-03-22 06:54:00	82.5333	26.6667	82	2	35	1	51.3333	0.00382059	0.00388505	0.154706	82.4615	0	26.6154	1.98337	1		0 days 00:01:00.000000000
1506	2019-03-22 06:55:00	85	26.7333	82	2	35	1	14	0.00410379	0.00384841	0.117137	85.0769	0	26.7692	1.94191	1		0 days 00:01:00.000000000
1507	2019-03-22 06:56:00	81.8	26.3333	82	2	35	1	25.3333	0.00397212	0.00411094	0.165464	81.8461	0	26.3077	2.04807	1		0 days 00:01:00.000000000
1508	2019-03-22 06:57:00	81.0667	26	82	2	35	1	34	0.0041364	0.00417056	0.136989	81.1539	0	26	2.09225	1		0 days 00:01:00.000000000
1509	2019-03-22 06:58:00	86.1333	26.3333	82	2	35	1	44.6667	0.00464082	0.00478694	0.107332	85.9231	0	26.3846	1.78419	1		0 days 00:01:00.000000000
1510	2019-03-22 06:59:00	82.0667	26	82	2	35	1	30.6667	0.00314783	0.00464768	0.129195	82	0	25.9231	1.4119	1		0 days 00:01:00.000000000
1511	2019-03-22 07:00:00	81.5333	27.9333	82	2.93333	35	1	4.66667	0.00308223	0.00328249	0.0630524	81.3846	0	28	1.36493	1		0 days 00:01:00.000000000
1512	2019-03-22 07:01:00	104.733	23.5333	82	3	35	1	121.333	0.0208521	0.00805289	0.0854391	105.385	0	23.6154	8.62654	0.6		0 days 00:01:00.000000000
1513	2019-03-22 07:02:00	126.333	21.2	82	3	35	1	149.333	0.00551012	0.0158938	0.0814356	126.154	0	21.5385	8.19958	1		0 days 00:01:00.000000000
1514	2019-03-22 07:03:00	128.267	13.3333	82	3	35	1	122	0.00570081	0.0078954	0.0239288	128.692	0	13.1538	8.76656	1		0 days 00:01:00.000000000
1515	2019-03-22 07:04:00	97	25.2	82	3	35	1	88.6667	0.00540409	0.00591985	0.204293	97.3846	0	25.3077	8.9586	1		0 days 00:01:00.000000000
1516	2019-03-22 07:05:00	79.8667	27.8	82	3	35	1	20.6667	0.00518626	0.00541212	0.237364	79.6923	0	27.9231	9.09379	1		0 days 00:01:00.000000000
1517	2019-03-22 07:06:00	79.4667	25.1333	82	3	35	1	5.33333	0.0040009	0.00460448	0.238692	79.6154	0	25.0769	9.26944	1		0 days 00:01:00.000000000
1518	2019-03-22 07:07:00	85.4	27.4667	82	3.93333	35	1	16.6667	0.00402479	0.00409095	0.231272	85.3846	0	27.4615	9.35088	1		0 days 00:01:00.000000000
1519	2019-03-22 07:08:00	83.3333	27.5333	82	4	35	1	4	0.00394099	0.00396222	0.23108	83.4615	0	27.5385	9.39133	1		0 days 00:01:00.000000000
1520	2019-03-22 07:09:00	82.2	26.9333	82	4	35	1	60	0.00388124	0.00396707	0.234187	82.3077	0	27	9.46627	1		0 days 00:01:00.000000000
1521	2019-03-22 07:10:00	83.1333	26.1333	82	4	35	1	0	0.00388515	0.00388713	0.227827	83.1539	0	26.0769	9.48471	1		0 days 00:01:00.000000000
1522	2019-03-22 07:11:00	82.6667	26.9333	82	4	35	1	102	0.00399136	0.00399687	0.233433	83.0769	0	27	9.51944	1		0 days 00:01:00.000000000
1523	2019-03-22 07:12:00	81.2	25.4667	82	4	35	1	6.66667	0.00401176	0.00394185	0.211739	81.3846	0	25.3846	9.56229	1		0 days 00:01:00.000000000
1524	2019-03-22 07:13:00	82.3333	25.8	82	4	35	1	32.6667	0.00380995	0.00395246	0.213614	82.3077	0	25.8462	9.56222	1		0 days 00:01:00.000000000
1525	2019-03-22 07:14:00	81	26	82	4.6	35	1	65.3333	0.00409223	0.00396435	0.193625	81	0	26	9.58928	1		0 days 00:01:00.000000000
1526	2019-03-22 07:15:00	84.5333	25.8667	82	5	35	1	48.6667	0.00402053	0.00398449	0.202806	84.6154	0	25.9231	9.60296	1		0 days 00:01:00.000000000
1527	2019-03-22 07:16:00	79	26	82	5	35	1	44	0.00386692	0.00397522	0.1576	78.8461	0	26	9.58644	1		0 days 00:01:00.000000000
1528	2019-03-22 07:17:00	82.6667	26	82	5	35	1	31.3333	0.00409182	0.00394729	0.187116	82.6923	0	26	9.58073	1		0 days 00:01:00.000000000
1529	2019-03-22 07:18:00	81.4667	26	82	5	35.0667	1	30.6667	0.00379457	0.00395827	0.180099	81.3846	0	26	9.62277	1		0 days 00:01:00.000000000
1530	2019-03-22 07:19:00	106.333	25.1333	82	5	35.7333	1	6	0.0179071	0.00838274	0.116108	107.385	0	25.1538	13.2552	0.6		0 days 00:01:00.000000000
1531	2019-03-22 07:20:00	111.4	22.7333	82	5	35.8	1	6.66667	0.0175086	0.0212953	0.118293	112.462	0	22.7692	9.92292	1		0 days 00:01:00.000000000
1532	2019-03-22 07:21:00	130.533	21.6	82	5.53333	36	1	10	0.00514845	0.012187	0.0192758	131.231	0	21.6154	11.4404	1		0 days 00:01:00.000000000
1533	2019-03-22 07:22:00	97.9333	23	82	6	35.9333	1	12.6667	0.00394542	0.00497359	0.148987	98.0769	0	22.9231	11.709	1		0 days 00:01:00.000000000
1534	2019-03-22 07:23:00	87.1333	25.8	82	6	36	1	36.6667	0.00321586	0.00373098	0.231577	87.1539	0	25.8462	11.7097	1		0 days 00:01:00.000000000
1535	2019-03-22 07:24:00	84.2	27.2667	82	6	35.3333	1	50.6667	0.0028659	0.00314551	0.237615	84.0769	0	27.2308	11.8387	1		0 days 00:01:00.000000000
1536	2019-03-22 07:25:00	83.8667	26.8	82	6	35.8	1	30.6667	0.00270793	0.00280733	0.233949	83.9231	0	26.8462	11.857	1		0 days 00:01:00.000000000
1537	2019-03-22 07:26:00	82.3333	26	82	6	36	1	55.3333	0.00301408	0.00286574	0.210558	82.3846	0	26	12.1912	1		0 days 00:01:00.000000000
1538	2019-03-22 07:27:00	84.6667	25.6667	82	6	35.6	1	146	0.00291231	0.00297857	0.220531	84.8461	0	25.6923	12.2965	1		0 days 00:01:00.000000000
1539	2019-03-22 07:28:00	82.8	24.4	82	6.26667	35	1	96	0.00307995	0.0030104	0.2235	82.7692	0	24.3846	12.3299	1		0 days 00:01:00.000000000
1540	2019-03-22 07:29:00	83.7333	24.6	82	7	35	1	48	0.00297636	0.00304076	0.223976	83.9231	0	24.6154	12.3674	1		0 days 00:01:00.000000000
1541	2019-03-22 07:30:00	81.2	25.2	82	7	35	1	84.6667	0.00309398	0.00306886	0.217335	81.1539	0	25.1538	12.3829	1		0 days 00:01:00.000000000
1542	2019-03-22 07:31:00	78.6667	24.6667	82	7	35.2	1	193.333	0.00351692	0.00324762	0.205684	78.6923	0	24.6923	12.4157	1		0 days 00:01:00.000000000
1543	2019-03-22 07:32:00	78.5333	24	81.4	7	35	1	55.3333	0.00358981	0.00361038	0.210554	78.4615	0	24	12.4055	1		0 days 00:01:00.000000000
1544	2019-03-22 07:33:00	83	24.4	81	7	35.0667	1	45.3333	0.00336789	0.0035169	0.205823	83	0	24.3846	12.4434	1		0 days 00:01:00.000000000
1545	2019-03-22 07:34:00	83.3333	24.2667	81	7	35.8667	1	7.33333	0.00342391	0.00345803	0.207223	83.3846	0	24.2308	12.4602	1		0 days 00:01:00.000000000
1546	2019-03-22 07:35:00	84.4667	24.8667	81	7	35.8667	1	21.3333	0.00330476	0.00335951	0.198767	84.5385	0	24.9231	12.5154	1		0 days 00:01:00.000000000
1547	2019-03-22 07:36:00	83.3333	24.5333	81	7.93333	35	1	52	0.00361967	0.00351172	0.184515	83.3077	0	24.5385	12.5509	1		0 days 00:01:00.000000000
1548	2019-03-22 07:37:00	83.7333	24.8	81	8	35.1333	1	10	0.00332235	0.00348484	0.18899	83.6923	0	24.8462	12.5778	1		0 days 00:01:00.000000000
1549	2019-03-22 07:38:00	83.4	25.0667	81	8	35	1	73.3333	0.00443863	0.00352076	0.178225	82.6923	0	25.0769	12.3157	1		0 days 00:01:00.000000000
1550	2019-03-22 07:39:00	104.8	23.0667	81	8	35	1	71.3333	0.0213888	0.0109054	0.0842912	104.846	0	23	14.059	0.8		0 days 00:01:00.000000000
1551	2019-03-22 07:40:00	126.8	24.6667	81	8	35	1	116.667	0.013471	0.0217411	0.0884608	127.769	0	24.8462	12.2678	1		0 days 00:01:00.000000000
1552	2019-03-22 07:41:00	122.533	16.8	81	8	35	1	28	0.00391397	0.0103633	0.0221267	122.923	0	16.6923	13.2461	1		0 days 00:01:00.000000000
1553	2019-03-22 07:42:00	92.6667	24.6667	81	8	35.0667	1	54.6667	0.00269185	0.0036855	0.194539	92.6923	0	24.6154	13.2759	1		0 days 00:01:00.000000000
1554	2019-03-22 07:43:00	81.2	30.4	81	8.86667	35.8667	1	149.333	0.00240466	0.00260138	0.238574	82.3846	0	30.4615	13.0824	1		0 days 00:01:00.000000000
1555	2019-03-22 07:44:00	83.1333	29.9333	81	9	35.9333	1	49.3333	0.00267522	0.00254254	0.233814	83.1539	0	29.9231	13.0112	1		0 days 00:01:00.000000000
1556	2019-03-22 07:45:00	81.5333	27.1333	81	9	36	1	9.33333	0.00274915	0.00271009	0.222691	81.5385	0	27.1538	12.9611	1		0 days 00:01:00.000000000
1557	2019-03-22 07:46:00	79.6667	25.8667	81	9	36	1	132	0.00289517	0.0028244	0.217852	79.6923	0	25.9231	12.9238	1		0 days 00:01:00.000000000
1558	2019-03-22 07:47:00	80.2	25.0667	81	9	36	1	142.667	0.00313714	0.00295234	0.225375	80.2308	0	25	12.8898	1		0 days 00:01:00.000000000
1559	2019-03-22 07:48:00	79.1333	25	81	9	36	1	42	0.00327721	0.00322611	0.221893	79.0769	0	25	12.8971	1		0 days 00:01:00.000000000
1560	2019-03-22 07:49:00	75.5333	24.6667	81	9	36	1	51.3333	0.00358362	0.00341268	0.199842	75.5385	0	24.6923	12.9068	1		0 days 00:01:00.000000000
1561	2019-03-22 07:50:00	75.7333	24.4667	81	9.53333	36	1	53.3333										0 days 00:01:00.000000000
1562	2019-03-22 07:51:00	78.0667	25	81	10	36	1	145.333										0 days 00:01:00.000000000
1563	2019-03-22 07:52:00	80.6667	25	81	10	36	1	148										0 days 00:01:00.000000000
1564	2019-03-22 07:53:00	97.9333	24.6	81	10	36	1	5.33333	0.0155499	0.00717904	0.114931	99.0769	0	24.5385	12.4239	0.9		0 days 00:01:00.000000000
1565	2019-03-22 07:54:00	121.067	23.1333	81	10	35.5333	1	132.667	0.00762744	0.0145235	0.0536477	121.615	0	23.3077	15.5111	1		0 days 00:01:00.000000000
1566	2019-03-22 07:55:00	114.8	17.4	81	10	36	1	157.333	0.0043272	0.0079785	0.0481094	114.615	0	17.3846	16.0792	1		0 days 00:01:00.000000000
1567	2019-03-22 07:56:00	90.6	22.5333	81	10	36	1	38	0.00267026	0.00393354	0.21977	90.4615	0	22.6923	15.9879	1		0 days 00:01:00.000000000
1568	2019-03-22 07:57:00	76.6	28.2	81	10.4667	36	1	21.3333	0.00239858	0.00272777	0.220589	76.5385	0	28.2308	15.7599	1		0 days 00:01:00.000000000
1569	2019-03-22 07:58:00	80.8667	30.0667	81	11	36	1	192.667	0.00261143	0.00250744	0.232945	80.8461	0	30.0769	15.7122	1		0 days 00:01:00.000000000
1570	2019-03-22 07:59:00	83.4667	28.2667	81	11	36	1	282	0.00261185	0.0026249	0.222801	83.5385	0	28.3077	15.6896	1		0 days 00:01:00.000000000
1571	2019-03-22 08:00:00	82.7333	26.7333	81	11	36	1	72	0.00311456	0.00281101	0.216544	82.6923	0	26.7692	15.6613	1		0 days 00:01:00.000000000
1572	2019-03-22 08:01:00	78.6667	25.4	81	11	36	1	5.33333	0.00327254	0.00318808	0.214263	78.6154	0	25.3846	15.5685	1		0 days 00:01:00.000000000
1573	2019-03-22 08:02:00	79.2	26.3333	81	11	36	1	67.3333	0.00348545	0.00342102	0.222118	79.2308	0	26.3846	15.5287	1		0 days 00:01:00.000000000
1574	2019-03-22 08:03:00	82.6667	26.0667	81	11	36	1	69.3333	0.0112494	0.00510884	0.209238	81.8461	0	26.0769	14.6451	1		0 days 00:01:00.000000000
1575	2019-03-22 08:04:00	91.8667	20.7333	81	11.2	35.6667	1	60.6667	0.011266	0.0176905	0.169188	91.9231	0	20.6154	2.67621	1		0 days 00:01:00.000000000
1576	2019-03-22 08:05:00	85.6	21.4	81	12	35	1	70.6667	0.00837121	0.0124625	0.17504	85.5385	0	21.4615	1.70062	1		0 days 00:01:00.000000000
1577	2019-03-22 08:06:00	88.5333	22.2	81	11.8	35	1	36.6667	0.0142876	0.0170205	0.127759	88.2308	0	22.2308	0.0297016	1		0 days 00:01:00.000000000
1578	2019-03-22 08:07:00	93.6	21.6	81	11	35	1	74.6667	0.00430316	0.0121916	0.142549	94	0	21.5385	-0.818074	1		0 days 00:01:00.000000000
1579	2019-03-22 08:08:00	89.4667	24.6	81	11	35	1	36.6667	0.0136087	0.0113864	0.0955679	89.5385	0	24.6154	2.07379	1		0 days 00:01:00.000000000
1580	2019-03-22 08:09:00	90.5333	20.9333	81	11	35	1	10	0.00637199	0.0142699	0.119951	90.7692	0	20.9231	7.84853	1		0 days 00:01:00.000000000
1581	2019-03-22 08:10:00	82.6	23.4	81	10.2667	35	1	59.3333	0.00295101	0.00636137	0.161478	82.5385	0	23.3077	7.60194	1		0 days 00:01:00.000000000
1582	2019-03-22 08:11:00	81.6	25.6667	81	10	35	1	4	0.00275273	0.00370034	0.141107	81.6923	0	25.6154	7.43584	1		0 days 00:01:00.000000000
1583	2019-03-22 08:12:00	85.4	27.0667	81	10	35	1	44.6667	0.00506451	0.00465631	0.158084	85.2308	0	27.1538	8.18148	1		0 days 00:01:00.000000000
1584	2019-03-22 08:13:00	82.0667	24.2667	81	9.8	35	1	47.3333	0.00328216	0.00443276	0.125186	82.0769	0	24.2308	7.86418	1		0 days 00:01:00.000000000
1585	2019-03-22 08:14:00	82.1333	23.8	81	9	35	1	132	0.00350839	0.00373761	0.138571	82.0769	0	23.7692	7.76649	1		0 days 00:01:00.000000000
1586	2019-03-22 08:15:00	85.7333	25.6667	81	9	35	1	111.333	0.00391098	0.0037364	0.123101	85.6923	0	25.6923	7.69899	1		0 days 00:01:00.000000000
1587	2019-03-22 08:16:00	86.3333	24.1333	81	9	35	1	3.33333	0.00417444	0.00485427	0.123975	86.6154	0	24.1538	7.73666	1		0 days 00:01:00.000000000
1588	2019-03-22 08:17:00	89.9333	20.6667	81	8.13333	35	1	410.667	0.00467473	0.00492767	0.133347	89.6923	0	20.6154	7.58552	1		0 days 00:01:00.000000000
1589	2019-03-22 08:18:00	86.7333	21.9333	81	8	35	1	152	0.003044	0.00425327	0.053323	86.6154	0	22	7.66483	1		0 days 00:01:00.000000000
1590	2019-03-22 08:19:00	108.6	23.8667	81	8	35	1	15.3333	0.025002	0.0135755	0.043718	108.692	0	23.7692	14.3172	0.6		0 days 00:01:00.000000000
1591	2019-03-22 08:20:00	111.533	24.6667	81	8	35	1	116.667	0.0116373	0.0225436	0.134064	113.231	0	24.7692	11.2317	1		0 days 00:01:00.000000000
1592	2019-03-22 08:21:00	127.8	21.4667	81	7	35	1	20	0.00470479	0.00992192	0.0151068	128	0	21.4615	10.8374	1		0 days 00:01:00.000000000
1593	2019-03-22 08:22:00	104.4	20.2667	81	7	35	1	29.3333	0.00355404	0.00451224	0.0801149	104.231	0	20.2308	11.2121	1		0 days 00:01:00.000000000
1594	2019-03-22 08:23:00	88.2667	19.6	81	7	35	1	38										0 days 00:01:00.000000000
1595	2019-03-22 08:24:00	84.9333	20.4	81	6.73333	35	1	2.66667										0 days 00:01:00.000000000
1596	2019-03-22 08:25:00	80.6667	20.3333	81	6	35	1	36.6667										0 days 00:01:00.000000000
1597	2019-03-22 08:26:00	82.9333	23.5333	81	6	35	1	109.333	0.00441352	0.00436354	0.203703	82.7692	0	23.5385	9.1313	1		0 days 00:01:00.000000000
1598	2019-03-22 08:27:00	82.4667	24.3333	81	6	35	1	106	0.00352214	0.00447458	0.205926	82.4615	0	24.3846	8.66385	1		0 days 00:01:00.000000000
1599	2019-03-22 08:28:00	82.7333	24.4	81	5.13333	35	1	32	0.00353292	0.00371991	0.179129	82.6923	0	24.3846	8.68249	1		0 days 00:01:00.000000000
1600	2019-03-22 08:29:00	81.7333	25.3333	81	5	35	1	58	0.00338331	0.00339206	0.191007	81.7692	0	25.3846	8.65041	1		0 days 00:01:00.000000000
1601	2019-03-22 08:30:00	79.6	25.4	81	5	35	1	0.666667	0.00385027	0.00372918	0.218367	79.5385	0	25.3846	8.40434	1		0 days 00:01:00.000000000
1602	2019-03-22 08:31:00	90.1333	22.8	81	4.53333	35	1	12.6667	0.0135502	0.0113455	0.163825	89.8461	0	22.9231	30.5388	1		0 days 00:01:00.000000000
1603	2019-03-22 08:32:00	103.467	18.7333	81	4	35	1	9.33333	0.0190909	0.016212	0.0402619	103.538	0	18.7692	48.7511	1		0 days 00:01:00.000000000
1604	2019-03-22 08:33:00	108.667	21	81	4	35	1	202	0.0147069	0.019571	0.0205414	108.692	0	21.0769	71.3489	0.7		0 days 00:01:00.000000000
1605	2019-03-22 08:34:00	98.4	19.4667	81	4	35	1	224	0.0389971	0.0250232	0.141085	98.5385	0.00239129	19.4615	41.1423	1		0 days 00:01:00.000000000
1606	2019-03-22 08:35:00	88.6	18.2	81	3.6	35	1	47.3333	0.0214412	0.038315	0.153667	88.7692	0	18.1538	12.6128	1		0 days 00:01:00.000000000
1607	2019-03-22 08:36:00	81.4	19.9333	81	3	35	1	22.6667	0.00342325	0.0209898	0.218281	81.3077	0	20	12.7319	1		0 days 00:01:00.000000000
1608	2019-03-22 08:37:00	78.5333	26.2667	81	3	35	1	11.3333	0.00308007	0.00490936	0.197537	78.3846	0	26.3077	12.7766	1		0 days 00:01:00.000000000
1609	2019-03-22 08:38:00	80	24.8	81	2.93333	35	1	4.66667	0.00319588	0.00304783	0.195963	80	0	24.7692	12.9927	1		0 days 00:01:00.000000000
1610	2019-03-22 08:39:00	79.3333	25	81	2	35	1	2	0.00347695	0.00412492	0.179141	79.3077	0	25	13.1006	1		0 days 00:01:00.000000000
1611	2019-03-22 08:40:00	86.7333	22.8667	81	2	35	1	48.6667	0.00687565	0.00430023	0.166435	85.5385	0	22.8462	13.0189	1		0 days 00:01:00.000000000
1612	2019-03-22 08:41:00	112.733	22.4667	81	2	35	1	34.6667	0.023448	0.0131533	0.0818091	112.923	0	22.4615	13.7739	0.6		0 days 00:01:00.000000000
1613	2019-03-22 08:42:00	126.933	21.8667	81	2	35	1	16.6667	0.00611807	0.0195698	0.061905	127.846	0	22.1538	7.24851	1		0 days 00:01:00.000000000
1614	2019-03-22 08:43:00	111.2	19.6667	81	2	35	1	30	0.00352324	0.00811713	0.0725274	110.923	0	19.8462	8.06227	1		0 days 00:01:00.000000000
1615	2019-03-22 08:44:00	91.0667	22.5333	80.4	2	35	1	149.333	0.00252982	0.00376243	0.214332	90.6923	0	22.6923	8.07351	1		0 days 00:01:00.000000000
1616	2019-03-22 08:45:00	85.2667	26.3333	80	2	35	1	94.6667	0.00260885	0.00380822	0.232376	85.2308	0	26.4615	8.10027	1		0 days 00:01:00.000000000
1617	2019-03-22 08:46:00	83.8	27.3333	80	1.2	35	1	2.66667	0.00268802	0.00449137	0.220657	83.9231	0	27.3077	8.10886	1		0 days 00:01:00.000000000
1618	2019-03-22 08:47:00	82.2	24.2	80	1	35	1	0	0.0032067	0.00540057	0.199276	82.3846	0	24.1538	8.13464	1		0 days 00:01:00.000000000
1619	2019-03-22 08:48:00	81.1333	23.8667	80	1	35	1	100	0.00346027	0.00424531	0.209965	81.1539	0	23.8462	8.12631	1		0 days 00:01:00.000000000
1620	2019-03-22 08:49:00	82.0667	24.8667	80	1	35	1	16	0.00363673	0.00352997	0.211018	82.0769	0	24.9231	8.15196	1		0 days 00:01:00.000000000
1621	2019-03-22 08:50:00	79.6	25	80	1	35	1	36.6667	0.00375936	0.00424494	0.225598	79.4615	0	25	8.14909	1		0 days 00:01:00.000000000
1622	2019-03-22 08:51:00	81.6	25	80	1	35	1	2	0.00367735	0.00437989	0.200493	81.4615	0	25	8.27109	1		0 days 00:01:00.000000000
1623	2019-03-22 08:52:00	78.2667	21.2667	80	0.133333	35	1	4.66667	0.00335223	0.00365724	0.156584	78.3077	0	21.3077	8.34987	1		0 days 00:01:00.000000000
1624	2019-03-22 08:53:00	80.4	19.9333	80	0	35	1	34	0.00327313	0.003346	0.165565	80.3077	0	19.8462	8.37064	1		0 days 00:01:00.000000000
1625	2019-03-22 08:54:00	80.9333	24.4	80	0	35	1	3.33333	0.00312962	0.00316965	0.182767	81	0	24.4615	8.37999	1		0 days 00:01:00.000000000
1626	2019-03-22 08:55:00	81.8	24	80	0	35	1	39.3333	0.00297207	0.00312265	0.177941	81.9231	0	24	8.3969	1		0 days 00:01:00.000000000
1627	2019-03-22 08:56:00	81.2	22.2	80	0	35	1	39.3333	0.00307277	0.00398588	0.14757	81.1539	0	22.1538	8.4261	1		0 days 00:01:00.000000000
1628	2019-03-22 08:57:00	83.2667	23.2667	80	0	35	1	115.333	0.00295514	0.0033932	0.182334	83.3077	0	23.3846	8.44225	1		0 days 00:01:00.000000000
1629	2019-03-22 08:58:00	80.2667	21.2667	80	0	35	1	46	0.00339025	0.00310325	0.143244	80.3077	0	21.2308	8.43599	1		0 days 00:01:00.000000000
1630	2019-03-22 08:59:00	116.133	20	80	0	35	1	99.3333	0.0193844	0.00862373	0.0922854	116.077	0	20	12.3613	0.6		0 days 00:01:00.000000000
1631	2019-03-22 09:00:00	125.933	21	80	1	35	1	22	0.0117371	0.020259	0.0814802	128	0	21.0769	6.96481	1		0 days 00:01:00.000000000
1632	2019-03-22 09:01:00	125.933	19.5333	80	0.4	35	1	40.6667	0.00380605	0.00978564	0.0245604	126.231	0	19.5385	7.34359	1		0 days 00:01:00.000000000
1633	2019-03-22 09:02:00	99.6667	21.4667	80	0	35	1	15.3333	0.00298424	0.00378258	0.196918	100.154	0	21.4615	7.39089	1		0 days 00:01:00.000000000
1634	2019-03-22 09:03:00	86.4667	26.7333	80	0	35	1	0.666667	0.00262382	0.00290145	0.24113	86.0769	0	26.9231	7.36161	1		0 days 00:01:00.000000000
1635	2019-03-22 09:04:00	81.8667	26.1333	80	0	35	1	76.6667	0.00287418	0.00276585	0.205809	81.7692	0	26.1538	7.33682	1		0 days 00:01:00.000000000
1636	2019-03-22 09:05:00	80.1333	25.5333	80	0	35	1	20.6667	0.00302704	0.0029244	0.180923	80.1539	0	25.6154	7.32043	1		0 days 00:01:00.000000000
1637	2019-03-22 09:06:00	83.1333	25	80	0	35	1	3.33333	0.0036291	0.00409729	0.197434	83.1539	0	25	7.3143	1		0 days 00:01:00.000000000
1638	2019-03-22 09:07:00	85.8	24.6667	80	0	35	1	8.66667	0.00321378	0.00379976	0.212759	86	0	24.6923	7.32218	1		0 days 00:01:00.000000000
1639	2019-03-22 09:08:00	81	25	80	0	35	1	0	0.00346843	0.00455649	0.189896	81	0	25	7.30939	1		0 days 00:01:00.000000000
1640	2019-03-22 09:09:00	83.9333	25.2667	80	0	35	1	157.333	0.00340321	0.00371001	0.204151	84.0769	0	25.2308	7.31479	1		0 days 00:01:00.000000000
1641	2019-03-22 09:10:00	82.4	25.2667	80	0	35	1	5.33333	0.00346148	0.0035059	0.184928	82.5385	0	25.3077	7.39148	1		0 days 00:01:00.000000000
1642	2019-03-22 09:11:00	82.0667	23.4	80	0.133333	35	1	6.66667	0.00352914	0.00349326	0.18297	82.1539	0	23.3077	7.37165	1		0 days 00:01:00.000000000
1643	2019-03-22 09:12:00	81	22.8	80	0	35	1	35.3333	0.00378804	0.00368567	0.165298	81	0	22.7692	7.39622	1		0 days 00:01:00.000000000
1644	2019-03-22 09:13:00	83.2667	22.3333	80	0	35	1	33.3333	0.00352739	0.00370969	0.165514	83.2308	0	22.3077	7.40603	1		0 days 00:01:00.000000000
1645	2019-03-22 09:14:00	82.5333	22.7333	80	0	35	1	48	0.0033536	0.00343984	0.150382	82.5385	0	22.7692	7.42064	1		0 days 00:01:00.000000000
1646	2019-03-22 09:15:00	82.2667	21.2	80	0	35	1	46.6667	0.00344391	0.00343353	0.123746	82.2308	0	21.2308	7.42363	1		0 days 00:01:00.000000000
1647	2019-03-22 09:16:00	83.3333	22	80	0	35	1	68.6667	0.0034196	0.00339259	0.126489	83.3077	0	22	7.42607	1		0 days 00:01:00.000000000
1648	2019-03-22 09:17:00	94.6667	23.6	80	0	35	1	24	0.0136956	0.00616979	0.121555	94.9231	0	23.5385	9.72222	0.9		0 days 00:01:00.000000000
1649	2019-03-22 09:18:00	124.867	24.6667	80	0	35	1	40.6667	0.0120828	0.0167433	0.0637568	125.385	0	24.6923	8.48718	0.9		0 days 00:01:00.000000000
1650	2019-03-22 09:19:00	130.6	18.9333	80	0	35	1	74.6667	0.00432887	0.00953287	0.0223936	131	0	18.8462	7.88871	1		0 days 00:01:00.000000000
1651	2019-03-22 09:20:00	99.8667	20.7333	80	0	35	1	136	0.00362672	0.0042587	0.175514	100	0	20.6923	8.04123	1		0 days 00:01:00.000000000
1652	2019-03-22 09:21:00	87.3333	24.9333	80	0	35	1	157.333	0.00369458	0.00373133	0.214153	87.3077	0	24.9231	8.0346	1		0 days 00:01:00.000000000
1653	2019-03-22 09:22:00	83.7333	26.8	80	0	35	1	6.66667	0.00400072	0.00391032	0.220196	83.7692	0	26.8462	7.96558	1		0 days 00:01:00.000000000
1654	2019-03-22 09:23:00	81.4667	25.6667	80	0	35	1	58.6667	0.00394283	0.00401477	0.197848	81.4615	0	25.7692	7.9698	1		0 days 00:01:00.000000000
1655	2019-03-22 09:24:00	84.4	26	80	0	35	1	58	0.00392761	0.00392258	0.212105	84.5385	0	26.0769	7.98764	1		0 days 00:01:00.000000000
1656	2019-03-22 09:25:00	84.6	26	80	0	35	1	20	0.00401066	0.00405761	0.199915	84.6154	0	26	8.00224	1		0 days 00:01:00.000000000
1657	2019-03-22 09:26:00	82	25.2667	80	0	35	1	80.6667	0.0038895	0.00398449	0.19458	81.9231	0	25.2308	7.9909	1		0 days 00:01:00.000000000
1658	2019-03-22 09:27:00	79.7333	24.6667	80	0	35	1	10.6667	0.00418501	0.00406626	0.202109	79.6923	0	24.6923	7.99495	1		0 days 00:01:00.000000000
1659	2019-03-22 09:28:00	85.4	24	80	0	35	1	42.6667	0.00409283	0.00410971	0.209634	85.4615	0	24	8.00133	1		0 days 00:01:00.000000000
1660	2019-03-22 09:29:00	84.2	24	80	0	35	1	17.3333	0.00378575	0.0040348	0.195738	84.2308	0	24	8.04122	1		0 days 00:01:00.000000000
1661	2019-03-22 09:30:00	82.6667	23.7333	80	0	35	1	0	0.00328941	0.00360721	0.136035	82.6923	0	23.7692	8.10915	1		0 days 00:01:00.000000000
1662	2019-03-22 09:31:00	82.0667	24	80	0	35	1	106	0.00334391	0.00338403	0.146948	82.1539	0	24	8.09351	1		0 days 00:01:00.000000000
1663	2019-03-22 09:32:00	81.8	24	80	0	35	1	40.6667	0.00315989	0.0033275	0.135397	81.8461	0	24	8.1195	1		0 days 00:01:00.000000000
1664	2019-03-22 09:33:00	82.7333	23.0667	80	0	35	1	29.3333	0.0030312	0.0031147	0.111014	82.7692	0	23	8.12525	1		0 days 00:01:00.000000000
1665	2019-03-22 09:34:00	83.2	23.2667	80	0	35	1	172.667	0.00302329	0.00399966	0.144635	83.2308	0	23.3077	8.17344	1		0 days 00:01:00.000000000
1666	2019-03-22 09:35:00	82.8	22	80	0	35	1	33.3333	0.00288425	0.00413085	0.108914	82.9231	0	21.9231	8.15589	1		0 days 00:01:00.000000000
1667	2019-03-22 09:36:00	99	17.0667	80	0	35	1	22.6667	0.0177184	0.00782616	0.0782734	100	0	17.0769	10.5792	0.7		0 days 00:01:00.000000000
1668	2019-03-22 09:37:00	128.867	20.1333	80	0	35	1	23.3333	0.00615712	0.0145853	0.0481372	129.154	0	20.2308	8.28358	1		0 days 00:01:00.000000000
1669	2019-03-22 09:38:00	126.333	16.8	80	0	35	1	33.3333	0.00442936	0.0081236	0.0208275	126.538	0	16.7692	8.06164	1		0 days 00:01:00.000000000
1670	2019-03-22 09:39:00	100.867	21.6	80	0	35	1	27.3333	0.0031865	0.00442751	0.121205	100.769	0	21.6923	8.13865	1		0 days 00:01:00.000000000
1671	2019-03-22 09:40:00	87.6667	23.3333	80	0	35	1	4.66667	0.00336368	0.00335129	0.199442	87.7692	0	23.3077	8.05867	1		0 days 00:01:00.000000000
1672	2019-03-22 09:41:00	84.5333	27	80	0	35	1	16	0.00341529	0.00340288	0.200147	84.6154	0	27	8.01079	1		0 days 00:01:00.000000000
1673	2019-03-22 09:42:00	83.3333	27	80	0	35	1	11.3333	0.00347402	0.00348144	0.174178	83.2308	0	27	7.92883	1		0 days 00:01:00.000000000
1674	2019-03-22 09:43:00	83.8667	26.2667	80	0	35	1	20	0.00385766	0.00442613	0.180985	83.9231	0	26.3077	7.91581	1		0 days 00:01:00.000000000
1675	2019-03-22 09:44:00	83.6667	25.1333	80	0.0666667	35	1	19.3333	0.00531839	0.00468484	0.181171	83.6154	0	25.0769	7.88578	1		0 days 00:01:00.000000000
1676	2019-03-22 09:45:00	80.3333	23.5333	80	0.333333	35	1	4.66667	0.007811	0.0077921	0.182149	80.2308	0	23.5385	7.67663	1		0 days 00:01:00.000000000
1677	2019-03-22 09:46:00	83.8667	19.7333	80	0	35	1	19.3333	0.00655286	0.0154508	0.147218	84.2308	0	19.8462	7.41898	1		0 days 00:01:00.000000000
1678	2019-03-22 09:47:00	80.0667	23.8	80	0	35	1	48	0.00650026	0.00762831	0.191737	79.0769	0	24	7.17989	1		0 days 00:01:00.000000000
1679	2019-03-22 09:48:00	83.8667	21.5333	80	0	35	1	32	0.0121758	0.0166777	0.165989	83.7692	0	21.4615	6.24596	1		0 days 00:01:00.000000000
1680	2019-03-22 09:49:00	90.4667	19.1333	80	0.8	35	1	159.333	0.0367548	0.0251553	0.0739292	90.2308	0	19.0769	7.40489	1		0 days 00:01:00.000000000
1681	2019-03-22 09:50:00	87.2	20.6667	80	1	35	1	95.3333	0.0254515	0.0380918	0.0815067	87.9231	0	20.6923	8.958	1		0 days 00:01:00.000000000
1682	2019-03-22 09:51:00	77.3333	23.9333	80	1	35	1	30	0.00250046	0.0168215	0.125185	77.3846	0	23.8462	10.0223	1		0 days 00:01:00.000000000
1683	2019-03-22 09:52:00	77.0667	26.7333	80	1	35	1	21.3333	0.00234019	0.00327732	0.0859042	77	0	26.7692	10.2109	1		0 days 00:01:00.000000000
1684	2019-03-22 09:53:00	78.4	25.3333	80	1	35	1	54	0.00244302	0.0023773	0.0738979	78.3077	0	25.3077	10.3167	1		0 days 00:01:00.000000000
1685	2019-03-22 09:54:00	105.867	21.2	80	1	35	1	22.6667	0.00868156	0.0089689	0.0485189	106.538	0	21.1538	9.60555	1		0 days 00:01:00.000000000
1686	2019-03-22 09:55:00	96.7333	17.0667	80	1	35	1	11.3333	0.00430977	0.00751533	0.05143	96.6923	0	17	5.6132	1		0 days 00:01:00.000000000
1687	2019-03-22 09:56:00	94.6667	22.4	79.4	0.933333	35	1	48	0.00480339	0.00654348	0.0471516	94.7692	0	22.5385	4.51701	1		0 days 00:01:00.000000000
1688	2019-03-22 09:57:00	98.7333	25.2	79	0	35	1	0	0.00798161	0.00587779	0.101062	98.3846	0	25.3846	5.17865	1		0 days 00:01:00.000000000
1689	2019-03-22 09:58:00	94.4667	17.1333	79	0	35	1	80.6667	0.00394428	0.00830838	0.120293	93.5385	0	17.0769	5.79727	1		0 days 00:01:00.000000000
1690	2019-03-22 09:59:00	97.6667	22.4667	79	0	35	1	6.66667	0.00489926	0.00660445	0.128204	97.6154	0	22.6154	5.6934	1		0 days 00:01:00.000000000
1691	2019-03-22 10:00:00	96.4667	19.1333	79	0.2	35	1	17.3333	0.00952752	0.0134814	0.0958316	98	0	19.1538	5.63561	1		0 days 00:01:00.000000000
1692	2019-03-22 10:01:00	82.6	22.2667	79	0.266667	35.6	1	13.3333	0.0026486	0.00871346	0.0784358	82.5385	0	22.4615	5.58877	1		0 days 00:01:00.000000000
1693	2019-03-22 10:02:00	84	27.2	79	0.466667	36	1	2	0.00265928	0.00288332	0.0453242	83.9231	0	27.2308	5.51019	1		0 days 00:01:00.000000000
1694	2019-03-22 10:03:00	84.7333	25	79	0.2	36	1	57.3333	0.00419087	0.00370864	0.0450706	84.6154	0	25	5.49399	1		0 days 00:01:00.000000000
1695	2019-03-22 10:04:00	83.6667	22.4667	79	0	35.2667	1	58	0.00358124	0.0066903	0.0654154	83.0769	0	22.3846	5.06896	1		0 days 00:01:00.000000000
1696	2019-03-22 10:05:00	85.7333	25.2	79	0	35	1	27.3333	0.00405504	0.00528872	0.044258	85.3077	0	25.3077	4.70027	1		0 days 00:01:00.000000000
1697	2019-03-22 10:06:00	84.0667	24.2	79	0	35	1	54.6667	0.00279347	0.00424945	0.0519456	83.9231	0	24.1538	4.41237	1		0 days 00:01:00.000000000
1698	2019-03-22 10:07:00	97.5333	24.9333	79	0	35	1	83.3333	0.023532	0.00945362	0.0492445	97.6154	0	25.0769	7.62151	0.9		0 days 00:01:00.000000000
1699	2019-03-22 10:08:00	118.733	25.4	79	0.266667	35	1	91.3333	0.0271228	0.0266894	0.0876617	121.077	0	25.3077	8.98919	1		0 days 00:01:00.000000000
1700	2019-03-22 10:09:00	131.467	18.2667	79	0.266667	35	1	172	0.0060331	0.0198811	0.019265	131.769	0	18.2308	7.40087	1		0 days 00:01:00.000000000
1701	2019-03-22 10:10:00	102.133	19.8	79	0.533333	35	1	19.3333	0.00314194	0.00668708	0.150856	102.077	0	19.9231	7.32912	1		0 days 00:01:00.000000000
1702	2019-03-22 10:11:00	88.0667	28.1333	79	0.6	35	1	17.3333	0.00298334	0.00324254	0.222327	88	0	28.2308	7.26328	1		0 days 00:01:00.000000000
1703	2019-03-22 10:12:00	84.4	25.5333	79	0	35	1	8	0.00309455	0.00309155	0.214125	84.5385	0	25.4615	7.27298	1		0 days 00:01:00.000000000
1704	2019-03-22 10:13:00	84.5333	27.5333	79	0	35	1	40	0.00320772	0.00318634	0.216447	84.5385	0	27.6154	7.32555	1		0 days 00:01:00.000000000
1705	2019-03-22 10:14:00	82	24.6	79	0.733333	35	1	213.333	0.00331612	0.00325298	0.189825	82	0	24.6154	7.3229	1		0 days 00:01:00.000000000
1706	2019-03-22 10:15:00	82.8667	23.6667	79	1	35	1	40.6667	0.00350105	0.00338724	0.190799	82.7692	0	23.6923	7.32459	1		0 days 00:01:00.000000000
1707	2019-03-22 10:16:00	82.0667	23.9333	79	0.133333	35	1	70.6667	0.00293438	0.00327882	0.173815	82.0769	0	24	7.45535	1		0 days 00:01:00.000000000
1708	2019-03-22 10:17:00	83.3333	23.6	79	0.2	35	1	34.6667	0.00361695	0.00337088	0.195302	83.3077	0	23.6154	7.3168	1		0 days 00:01:00.000000000
1709	2019-03-22 10:18:00	80.4667	22.6667	79	0	35	1	22.6667	0.00295589	0.00443673	0.167744	80.6154	0	22.6154	6.02855	1		0 days 00:01:00.000000000
1710	2019-03-22 10:19:00	82.0667	25.6	79	0	35	1	70.6667	0.00260999	0.00311754	0.0620732	82	0	25.6154	6.16928	1		0 days 00:01:00.000000000
1711	2019-03-22 10:20:00	83.4667	24.1333	79	0	35	1	60.6667	0.00272272	0.00294736	0.174284	83.4615	0	24.0769	6.1303	1		0 days 00:01:00.000000000
1712	2019-03-22 10:21:00	84.5333	24.7333	79	0	35	1	159.333	0.00324308	0.00305406	0.190355	84.6923	0	24.7692	6.02792	1		0 days 00:01:00.000000000
1713	2019-03-22 10:22:00	82.4667	24.6	79	0	35	1	132	0.00246506	0.00310734	0.135266	82.3846	0	24.5385	5.99664	1		0 days 00:01:00.000000000
1714	2019-03-22 10:23:00	81	26.1333	79	0	35	1	8	0.00222784	0.00251394	0.0568642	81	0	26.0769	6.05547	1		0 days 00:01:00.000000000
1715	2019-03-22 10:24:00	82.2667	24.6667	79	0	35	1	9.33333	0.00217177	0.00222494	0.0861532	82.3077	0	24.6154	6.00895	1		0 days 00:01:00.000000000
1716	2019-03-22 10:25:00	82.2667	25.4	79	0	35	1	10	0.0021054	0.00215968	0.0665483	82.1539	0	25.3077	5.94635	1		0 days 00:01:00.000000000
1717	2019-03-22 10:26:00	84	23.9333	79	0	35.1333	1	87.3333	0.00223452	0.00221505	0.108664	84.0769	0	23.9231	5.93565	1		0 days 00:01:00.000000000
1718	2019-03-22 10:27:00	81.6	25	79	0	35.2	1	413.333	0.00212276	0.00220389	0.074601	81.6154	0	24.9231	5.94599	1		0 days 00:01:00.000000000
1719	2019-03-22 10:28:00	81.4	27.7333	79	0	35.5333	1	145.333	0.00216718	0.00217882	0.045008	81.3077	0	27.7692	5.92361	1		0 days 00:01:00.000000000
1720	2019-03-22 10:29:00	82.3333	27.4	79	0	35.9333	1	37.3333	0.00225554	0.00267176	0.0435553	82.3846	0	27.3846	5.93728	1		0 days 00:01:00.000000000
1721	2019-03-22 10:30:00	83.5333	26.8667	79	0	35.9333	1	42	0.00225748	0.0029059	0.0449959	83.5385	0	26.9231	5.90416	1		0 days 00:01:00.000000000
1722	2019-03-22 10:31:00	82.4667	25.1333	79	0	35.9333	1	100.667	0.00220778	0.00235381	0.0472077	82.3846	0	25.0769	5.90267	1		0 days 00:01:00.000000000
1723	2019-03-22 10:32:00	82.4	26.5333	79	0	35.8667	1	13.3333	0.00225561	0.00227143	0.0344475	82.3846	0	26.6154	5.89281	1		0 days 00:01:00.000000000
1724	2019-03-22 10:33:00	82.5333	26.7333	79	0	35.4667	1	8.66667	0.00232927	0.00227772	0.0369561	82.5385	0	26.7692	5.89629	1		0 days 00:01:00.000000000
1725	2019-03-22 10:34:00	82.6667	26.3333	79	0	35	1	18	0.00226427	0.00230182	0.0364347	82.6154	0	26.3077	5.88557	1		0 days 00:01:00.000000000
1726	2019-03-22 10:35:00	83	25.6	79	0	35	1	60	0.00235839	0.00234017	0.0372964	83	0	25.6154	5.89399	1		0 days 00:01:00.000000000
1727	2019-03-22 10:36:00	82.9333	25.5333	79	0	35	1	114.667	0.00240826	0.00297484	0.036604	82.9231	0	25.5385	5.85907	1		0 days 00:01:00.000000000
1728	2019-03-22 10:37:00	83.4667	26	79	0	35	1	2	0.00232948	0.00266855	0.0334206	83.5385	0	26	5.83931	1		0 days 00:01:00.000000000
1729	2019-03-22 10:38:00	82.9333	25.2667	79	0	35	1	113.333	0.00238596	0.00241914	0.0360907	82.9231	0	25.2308	5.82696	1		0 days 00:01:00.000000000
1730	2019-03-22 10:39:00	83	25	79	0	35	1	60	0.00238475	0.00237986	0.0326038	83	0	25	5.81537	1		0 days 00:01:00.000000000
1731	2019-03-22 10:40:00	83.5333	25.6	79	0	35	1	17.3333	0.00242655	0.002464	0.0308054	83.4615	0	25.5385	5.79015	1		0 days 00:01:00.000000000
1732	2019-03-22 10:41:00	83.8	25.6667	79	0	35	1	7.33333	0.00238253	0.00261198	0.0301094	83.8461	0	25.6923	5.79043	1		0 days 00:01:00.000000000
1733	2019-03-22 10:42:00	84	25.1333	79	0	35	1	98.6667	0.0024286	0.00250747	0.0282639	84	0	25.0769	5.79383	1		0 days 00:01:00.000000000
1734	2019-03-22 10:43:00	81.6667	25.6	79	0	35	1	18.6667	0.00244826	0.00247323	0.045434	81.7692	0	25.6154	5.69144	1		0 days 00:01:00.000000000
1735	2019-03-22 10:44:00	81.8667	26.8	79	0	35	1	158.667	0.00240227	0.00247168	0.0302354	81.9231	0	26.8462	5.60946	1		0 days 00:01:00.000000000
1736	2019-03-22 10:45:00	83.8	27.6	79	0	35	1	64	0.00267257	0.00245067	0.0260775	83.8461	0	27.6923	5.5069	1		0 days 00:01:00.000000000
1737	2019-03-22 10:46:00	98.8667	24.5333	79	0	35	1	52.6667	0.0202504	0.0109477	0.0591042	99.0769	0	24.6923	9.41876	0.8		0 days 00:01:00.000000000
1738	2019-03-22 10:47:00	119.8	24.8667	79	0	35	1	61.3333	0.0199565	0.0227255	0.0776356	119.692	0	24.8462	7.50548	1		0 days 00:01:00.000000000
1739	2019-03-22 10:48:00	128.933	20.8667	79	0	35	1	39.3333	0.0046136	0.0139201	0.0147266	129.308	0	21	7.29435	1		0 days 00:01:00.000000000
1740	2019-03-22 10:49:00	102.267	20	79	0	35	1	8.66667	0.00259622	0.00460135	0.0858654	102	0	19.9231	7.13871	1		0 days 00:01:00.000000000
1741	2019-03-22 10:50:00	88.7333	25.4	79	0	35	1	94.6667	0.00251851	0.00265896	0.188822	88.6154	0	25.3846	6.82994	1		0 days 00:01:00.000000000
1742	2019-03-22 10:51:00	82.9333	22.4667	79	0	35	1	18.6667	0.00246908	0.00251486	0.18977	82.9231	0	22.4615	6.48661	1		0 days 00:01:00.000000000
1743	2019-03-22 10:52:00	83	23.7333	79	0	35	1	146	0.00265465	0.00257011	0.16575	83	0	23.7692	6.31478	1		0 days 00:01:00.000000000
1744	2019-03-22 10:53:00	79.1333	24.4	79	0	35	1	112.667	0.0030241	0.00278821	0.15788	79.1539	0	24.3846	6.18701	1		0 days 00:01:00.000000000
1745	2019-03-22 10:54:00	81	23.6	79	0	35	1	99.3333	0.00308432	0.0030146	0.157492	81.0769	0	23.5385	6.16169	1		0 days 00:01:00.000000000
1746	2019-03-22 10:55:00	80.7333	23.9333	79	0	35	1	55.3333	0.00327192	0.00316374	0.157738	80.8461	0	24	6.09887	1		0 days 00:01:00.000000000
1747	2019-03-22 10:56:00	80.5333	23.8	79	0	35	1	8.66667	0.00331504	0.00328564	0.131834	80.5385	0	23.8462	6.10395	1		0 days 00:01:00.000000000
1748	2019-03-22 10:57:00	80.5333	23.9333	79	0	35	1	0.666667	0.00320436	0.00333229	0.0988955	80.6923	0	24	6.11386	1		0 days 00:01:00.000000000
1749	2019-03-22 10:58:00	80.3333	24	79	0	35	1	126	0.00332515	0.00333602	0.0977053	80.3077	0	24	6.11058	1		0 days 00:01:00.000000000
1750	2019-03-22 10:59:00	81.2667	24.4	79	0	35	1	51.3333	0.00301551	0.00319687	0.0580008	81.2308	0	24.3846	6.16211	1		0 days 00:01:00.000000000
1751	2019-03-22 11:00:00	79.4667	24.4	79	0	35	1	17.3333	0.00354257	0.00325601	0.0735704	79.4615	0	24.3846	6.24205	1		0 days 00:01:00.000000000
1752	2019-03-22 11:01:00	97.5333	23.1333	79	0	35	1	30	0.0163521	0.00678194	0.0663723	97.4615	0	23.3077	8.1305	0.8		0 days 00:01:00.000000000
1753	2019-03-22 11:02:00	126	21.8667	79	0	35	1	78.6667	0.00881237	0.0153869	0.0448521	126.308	0	21.9231	8.02867	1		0 days 00:01:00.000000000
1754	2019-03-22 11:03:00	109.333	18.0667	79	0	35	1	89.3333	0.00376667	0.00826468	0.0610564	109.231	0	18.0769	8.10915	1		0 days 00:01:00.000000000
1755	2019-03-22 11:04:00	84.1333	24.2	79	0.266667	35	1	0.666667	0.0111043	0.00831047	0.217093	85.3077	0	24.3077	7.78372	1		0 days 00:01:00.000000000
1756	2019-03-22 11:05:00	84.2667	27.6667	79	0	35	1	36	0.00455029	0.00948762	0.262932	84.3077	0	27.6923	7.50123	1		0 days 00:01:00.000000000
1757	2019-03-22 11:06:00	77.1333	26.3333	79	0	35	1	128	0.00456343	0.0053066	0.23691	77.0769	0	26.3077	7.48345	1		0 days 00:01:00.000000000
1758	2019-03-22 11:07:00	82.2667	25.2667	79	0.333333	35	1	12.6667	0.00446661	0.00440888	0.227148	82.3077	0	25.2308	7.50241	1		0 days 00:01:00.000000000
1759	2019-03-22 11:08:00	76.4667	24.5333	78.4	0.266667	35	1	70.6667	0.00508451	0.00512791	0.20827	76.3077	0	24.5385	7.33671	1		0 days 00:01:00.000000000
1760	2019-03-22 11:09:00	78.1333	22.6	78	0.4	35	1	80.6667	0.00440799	0.00524242	0.20439	78.0769	0	22.5385	7.29117	1		0 days 00:01:00.000000000
1761	2019-03-22 11:10:00	78.2667	24	78	0	35	1	89.3333	0.00541794	0.00613715	0.211991	78.1539	0	24	7.17515	1		0 days 00:01:00.000000000
1762	2019-03-22 11:11:00	82.0667	23	78	0	35	1	42	0.00451757	0.00558641	0.208834	82.1539	0	23	7.28637	1		0 days 00:01:00.000000000
1763	2019-03-22 11:12:00	81.6	24	78	0	35	1	58	0.00443018	0.00459487	0.204835	81.6923	0	24	7.31769	1		0 days 00:01:00.000000000
1764	2019-03-22 11:13:00	80	23.2667	78	0	35	1	48	0.00416984	0.00426922	0.182724	80.1539	0	23.2308	7.24973	1		0 days 00:01:00.000000000
1765	2019-03-22 11:14:00	75.2	23	78	0	35	1	1.33333	0.00428821	0.00426033	0.169626	75.1539	0	23	6.9857	1		0 days 00:01:00.000000000
1766	2019-03-22 11:15:00	79.5333	23	78	0	35	1	43.3333	0.00468087	0.00446042	0.185704	79.6154	0	23	6.9844	1		0 days 00:01:00.000000000
1767	2019-03-22 11:16:00	79	22.5333	78	0.2	35	1	110	0.00415226	0.00453171	0.167007	78.9231	0	22.5385	6.96832	1		0 days 00:01:00.000000000
1768	2019-03-22 11:17:00	81.4	22.6	78	0	35	1	249.333	0.00503563	0.0045339	0.167555	80.8461	0	22.6154	6.85206	1		0 days 00:01:00.000000000
1769	2019-03-22 11:18:00	77.4	19.2	78	0.2	35	1	156.667	0.00435778	0.00498146	0.129512	76.7692	0	19.0769	8.4387	1		0 days 00:01:00.000000000
1770	2019-03-22 11:19:00	80.3333	19.2667	78	0	35	1	111.333	0.00391461	0.00549342	0.125401	80.3846	0	19.2308	8.3706	1		0 days 00:01:00.000000000
1771	2019-03-22 11:20:00	79.9333	23.8	78	0	35	1	21.3333	0.00351145	0.00415102	0.0470796	79.8461	0	23.7692	8.58389	1		0 days 00:01:00.000000000
1772	2019-03-22 11:21:00	82.0667	26	78	0	35	1	26.6667	0.00285115	0.00318729	0.0337106	82.1539	0	26	8.85215	1		0 days 00:01:00.000000000
1773	2019-03-22 11:22:00	83.0667	25.5333	78	0	35	1	24.6667	0.00275658	0.00289397	0.0337165	83.0769	0	25.5385	8.95023	1		0 days 00:01:00.000000000
1774	2019-03-22 11:23:00	83.1333	24.9333	78	0	35	1	0.666667	0.00254899	0.00267254	0.0316989	83.1539	0	25	8.94961	1		0 days 00:01:00.000000000
1775	2019-03-22 11:24:00	82.4	24.5333	78	0	35	1	40.6667	0.00269381	0.00266263	0.0330609	82.3846	0	24.5385	9.00835	1		0 days 00:01:00.000000000
1776	2019-03-22 11:25:00	83.1333	24.4667	78	0	35	1	78.6667	0.00279081	0.00280451	0.0296594	83.1539	0	24.4615	9.00817	1		0 days 00:01:00.000000000
1777	2019-03-22 11:26:00	83.5333	24.8	78	0	35	1	1.33333	0.00278746	0.00336038	0.0275551	83.5385	0	24.8462	9.02682	1		0 days 00:01:00.000000000
1778	2019-03-22 11:27:00	83.2	24	78	0	35	1	21.3333	0.00280803	0.00295648	0.026564	83.1539	0	24	9.01447	1		0 days 00:01:00.000000000
1779	2019-03-22 11:28:00	84.4	24	78	0	35	1	18.6667	0.00280529	0.00282914	0.0244659	84.3846	0	24	9.02037	1		0 days 00:01:00.000000000
1780	2019-03-22 11:29:00	84.9333	24.7333	78	0	35	1	198	0.00286532	0.00282998	0.0215482	84.9231	0	24.7692	8.98226	1		0 days 00:01:00.000000000
1781	2019-03-22 11:30:00	84.7333	24.6667	78	0	35	1	140	0.00277374	0.00281782	0.0214713	84.7692	0	24.6923	8.98993	1		0 days 00:01:00.000000000
1782	2019-03-22 11:31:00	85.3333	24.6	78	0	35	1	205.333	0.00292085	0.00287463	0.0196089	85.3077	0	24.6154	8.979	1		0 days 00:01:00.000000000
1783	2019-03-22 11:32:00	85.5333	25	78	0	35	1	192	0.00305184	0.00298278	0.0201455	85.5385	0	25	9.01466	1		0 days 00:01:00.000000000
1784	2019-03-22 11:33:00	85.9333	24.6	78	0	35	1	103.333	0.0030134	0.00305222	0.0195411	85.9231	0	24.6154	9.01226	1		0 days 00:01:00.000000000
1785	2019-03-22 11:34:00	83.8667	24.9333	78	0	35	1	77.3333	0.00268797	0.00288687	0.0294675	84.0769	0	24.8462	9.09374	1		0 days 00:01:00.000000000
1786	2019-03-22 11:35:00	85.8667	27.6667	78	0	35	1	76	0.00282548	0.00276624	0.0166476	85.9231	0	27.6923	9.06882	1		0 days 00:01:00.000000000
1787	2019-03-22 11:36:00	86.0667	26.2667	78	0.133333	35	1	40.6667	0.00285664	0.00327896	0.0182797	86	0	26.2308	9.09636	1		0 days 00:01:00.000000000
1788	2019-03-22 11:37:00	86.4	25.9333	78	0	35	1	14	0.00295885	0.00301109	0.0170686	86.3846	0	26	9.09475	1		0 days 00:01:00.000000000
1789	2019-03-22 11:38:00	97	23.6	78	0	35	1	53.3333	0.0159411	0.00662432	0.0203301	97	0	23.6154	8.70386	0.6		0 days 00:01:00.000000000
1790	2019-03-22 11:39:00	95.7333	27.2	78	0	35	1	12	0.0086245	0.0153752	0.129831	97.3846	0	27	9.29658	1		0 days 00:01:00.000000000
1791	2019-03-22 11:40:00	127.267	17.4667	78	0	35	1	6.66667	0.00547154	0.00851592	0.0549051	127.154	0	16.5385	9.81565	1		0 days 00:01:00.000000000
1792	2019-03-22 11:41:00	106.733	19.0667	78	0	35	1	17.3333	0.00356731	0.00494549	0.121758	106.154	0	19	9.40849	1		0 days 00:01:00.000000000
1793	2019-03-22 11:42:00	89.4	22.6667	78	0	35	1	133.333	0.00285042	0.00342339	0.199938	89	0	22.6923	9.6104	1		0 days 00:01:00.000000000
1794	2019-03-22 11:43:00	88.4667	25.4	78	0	35	1	212.667	0.00349016	0.00325461	0.20771	88.3846	0	25.3846	9.30415	1		0 days 00:01:00.000000000
1795	2019-03-22 11:44:00	84.4667	27	78	0	35	1	27.3333	0.00352008	0.00343013	0.203957	84.3077	0	27	9.26909	1		0 days 00:01:00.000000000
1796	2019-03-22 11:45:00	83.9333	26.5333	78	0	35	1	14.6667	0.00356216	0.00369691	0.17784	83.8461	0	26.6154	9.25168	1		0 days 00:01:00.000000000
1797	2019-03-22 11:46:00	82.4667	24.6	78	0	35	1	53.3333	0.00351018	0.00361017	0.188661	82.5385	0	24.6154	9.21794	1		0 days 00:01:00.000000000
1798	2019-03-22 11:47:00	80.6	25	78	0	35	1	39.3333	0.003926	0.00367175	0.168827	80.8461	0	25	9.19045	1		0 days 00:01:00.000000000
1799	2019-03-22 11:48:00	82	25	78	0	35	1	26.6667	0.00343078	0.00375628	0.174198	82.3077	0	25	9.27106	1		0 days 00:01:00.000000000
1800	2019-03-22 11:49:00	82.4667	25	78	0	35	1	14	0.00373185	0.00360636	0.149257	82.4615	0	25	9.2843	1		0 days 00:01:00.000000000
1801	2019-03-22 11:50:00	82	25.2	78	0	35	1	4.66667	0.00387657	0.00437911	0.156144	82.0769	0	25.1538	9.26468	1		0 days 00:01:00.000000000
1802	2019-03-22 11:51:00	80.9333	25.2667	78	0	35	1	8	0.00360924	0.00405468	0.142884	81	0	25.2308	9.30025	1		0 days 00:01:00.000000000
1803	2019-03-22 11:52:00	81.6667	25.7333	78	0	35	1	24.6667	0.00353765	0.00379563	0.137293	81.6154	0	25.7692	9.25024	1		0 days 00:01:00.000000000
1804	2019-03-22 11:53:00	82.8	24.5333	78	0	35	1	52	0.00326688	0.00354269	0.162752	82.8461	0	24.5385	9.25966	1		0 days 00:01:00.000000000
1805	2019-03-22 11:54:00	78.2	24.7333	78	0	35	1	73.3333	0.003287	0.00339903	0.175065	78.3077	0	24.7692	9.39785	1		0 days 00:01:00.000000000
1806	2019-03-22 11:55:00	78.2	24.6667	78	0.533333	35	1	26.6667	0.00300255	0.00313937	0.127543	78.2308	0	24.6923	9.41396	1		0 days 00:01:00.000000000
1807	2019-03-22 11:56:00	80	25	78	0	35	1	22.6667	0.00297444	0.00302216	0.150184	80.0769	0	25	9.40394	1		0 days 00:01:00.000000000
1808	2019-03-22 11:57:00	79.4667	24.8	78	0	35	1	40.6667	0.00293355	0.00304849	0.126415	79.3846	0	24.8462	9.40879	1		0 days 00:01:00.000000000
1809	2019-03-22 11:58:00	79.2667	24.0667	78	0	35	1	167.333	0.00282491	0.00338068	0.138658	79.2308	0	24	9.42081	1		0 days 00:01:00.000000000
1810	2019-03-22 11:59:00	80	23.8667	78	0	35	1	48	0.00276011	0.00292473	0.13318	80	0	23.8462	9.41931	1		0 days 00:01:00.000000000
1811	2019-03-22 12:00:00	79.1333	25.3333	78	0	35	1	16	0.00325881	0.002867	0.0948445	79.2308	0	25.3077	9.38907	1		0 days 00:01:00.000000000
1812	2019-03-22 12:01:00	96.6667	24.6	78	0	35	1	4	0.0183107	0.00787627	0.122938	97.3846	0	24.6154	8.72455	0.7		0 days 00:01:00.000000000
1813	2019-03-22 12:02:00	121.2	26.6667	78	0	35	1	3.33333	0.0060901	0.014667	0.0406181	121.385	0	26.6154	9.1438	1		0 days 00:01:00.000000000
1814	2019-03-22 12:03:00	120.533	25.7333	78	0	35	1	61.3333	0.00472637	0.00754083	0.0202941	120.923	0	25.7692	9.00392	1		0 days 00:01:00.000000000
1815	2019-03-22 12:04:00	95	24.8667	78	0	35	1	1.33333	0.00297025	0.00422882	0.193574	94.7692	0	24.8462	9.12179	1		0 days 00:01:00.000000000
1816	2019-03-22 12:05:00	86.4667	24.5333	78	0	35	1	8.66667	0.00318148	0.0032325	0.210109	86.3846	0	24.4615	8.86718	1		0 days 00:01:00.000000000
1817	2019-03-22 12:06:00	80.6667	24.4	78	0	35	1	21.3333	0.00354914	0.0034056	0.207509	80.8461	0	24.3846	8.62195	1		0 days 00:01:00.000000000
1818	2019-03-22 12:07:00	79.6667	25.3333	78	0	35	1	46	0.00347981	0.00357103	0.192861	79.7692	0	25.3077	8.48224	1		0 days 00:01:00.000000000
1819	2019-03-22 12:08:00	78.6667	25	78	0	35	1	40.6667	0.00358409	0.00356018	0.171561	78.6923	0	25	8.48835	1		0 days 00:01:00.000000000
1820	2019-03-22 12:09:00	77.4	24.8667	78	0	35	1	14	0.00365409	0.00363203	0.181004	77.3077	0	24.9231	8.45627	1		0 days 00:01:00.000000000
1821	2019-03-22 12:10:00	80.6667	24.2667	78	0	35	1	24.6667	0.00395368	0.00373045	0.197019	80.6923	0	24.2308	8.41404	1		0 days 00:01:00.000000000
1822	2019-03-22 12:11:00	80.2	25	78	0	35	1	12	0.00375046	0.00390567	0.208528	80.1539	0	25	8.36071	1		0 days 00:01:00.000000000
1823	2019-03-22 12:12:00	79.7333	25.0667	78	0	35	1	67.3333	0.00397828	0.00394744	0.202123	79.7692	0	25	8.39156	1		0 days 00:01:00.000000000
1824	2019-03-22 12:13:00	79.8667	24.0667	78	0	35	1	251.333	0.00394769	0.0039857	0.193219	79.9231	0	24.0769	8.4574	1		0 days 00:01:00.000000000
1825	2019-03-22 12:14:00	81.4667	23.9333	78	0	35	1	32	0.00400795	0.00395384	0.196891	81.4615	0	24	8.4338	1		0 days 00:01:00.000000000
1826	2019-03-22 12:15:00	82.4667	23.9333	78	0	35	1	26.6667	0.00369077	0.00390627	0.209844	82.5385	0	23.9231	8.46201	1		0 days 00:01:00.000000000
1827	2019-03-22 12:16:00	76.0667	24.0667	78	0	35	1	19.3333	0.00472101	0.00568491	0.215264	76.6154	0	24.0769	9.18058	1		0 days 00:01:00.000000000
1828	2019-03-22 12:17:00	77.5333	24.8667	78	0	35	1	45.3333	0.00354346	0.00433616	0.203953	77.5385	0	24.9231	9.23824	1		0 days 00:01:00.000000000
1829	2019-03-22 12:18:00	77.6	25.2	78	0	35	1	5.33333	0.00344753	0.00352328	0.190793	77.6154	0	25.1538	9.28675	1		0 days 00:01:00.000000000
1830	2019-03-22 12:19:00	76.0667	25	78	0	35	1	24.6667	0.00322836	0.00335217	0.18509	76	0	25	9.36964	1		0 days 00:01:00.000000000
1831	2019-03-22 12:20:00	76.3333	25	77.4667	0	34.0667	1	10	0.00301242	0.00321934	0.165756	76.3846	0	25	9.48264	1		0 days 00:01:00.000000000
1832	2019-03-22 12:21:00	76.4667	24.8667	77	0	34.4	1	31.3333	0.00301574	0.00308363	0.184663	76.4615	0	24.9231	9.53166	1		0 days 00:01:00.000000000
1833	2019-03-22 12:22:00	78.2667	24	77	0	34.2	1	2.66667	0.00286302	0.00295874	0.161874	78.3077	0	24	9.57888	1		0 days 00:01:00.000000000
1834	2019-03-22 12:23:00	77.0667	24.7333	77	0	34.9333	1	42	0.00306062	0.00297312	0.165449	77.0769	0	24.7692	9.58766	1		0 days 00:01:00.000000000
1835	2019-03-22 12:24:00	75.6	25	77	0	34.5333	1	26	0.00312281	0.00309928	0.148097	75.5385	0	25	9.53713	1		0 days 00:01:00.000000000
1836	2019-03-22 12:25:00	78.3333	24.4	77	0	34	1	20.6667	0.00311984	0.00314661	0.178649	78.3846	0	24.3846	9.54549	1		0 days 00:01:00.000000000
1837	2019-03-22 12:26:00	78.2	24.6667	77	0	34.9333	1	12	0.0030712	0.00311978	0.161927	78.1539	0	24.6923	9.53915	1		0 days 00:01:00.000000000
1838	2019-03-22 12:27:00	77.3333	24.8667	77	0	35	1	10.6667	0.00309612	0.00306168	0.156703	77.3077	0	24.9231	9.51946	1		0 days 00:01:00.000000000
1839	2019-03-22 12:28:00	76.5333	25	77	0	34.8	1	26	0.0030846	0.00309851	0.142581	76.5385	0	25	9.52484	1		0 days 00:01:00.000000000
1840	2019-03-22 12:29:00	76.8	24.6667	77	0	34	1	13.3333	0.00316567	0.00314027	0.150194	76.7692	0	24.6923	9.48981	1		0 days 00:01:00.000000000
1841	2019-03-22 12:30:00	77	24.1333	77	0	34	1	16	0.00337197	0.00324232	0.159868	77	0	24.0769	9.48392	1		0 days 00:01:00.000000000
1842	2019-03-22 12:31:00	76.1333	24.8	77	0	34	1	0.666667	0.00342276	0.00337259	0.141661	76.0769	0	24.8462	9.46833	1		0 days 00:01:00.000000000
1843	2019-03-22 12:32:00	75.2667	24.8	77	0	34.3333	1	33.3333	0.00333714	0.0034215	0.125972	75.4615	0	24.8462	9.45689	1		0 days 00:01:00.000000000
1844	2019-03-22 12:33:00	76.4667	25	77	0	34.2	1	20	0.00313444	0.00326973	0.13221	76.4615	0	25	9.44467	1		0 days 00:01:00.000000000
1845	2019-03-22 12:34:00	76.4667	24.1333	77	0	34	1	20.6667	0.00330055	0.00326104	0.137633	76.3846	0	24.0769	9.41713	1		0 days 00:01:00.000000000
1846	2019-03-22 12:35:00	76.9333	23.8667	77	0	34	1	84	0.00326145	0.0033055	0.142016	76.9231	0	23.9231	9.40766	1		0 days 00:01:00.000000000
1847	2019-03-22 12:36:00	74.7333	24.2	77	0	34.5333	1	71.3333	0.00335536	0.00340221	0.176964	75.6923	0	24.1538	9.35356	1		0 days 00:01:00.000000000
1848	2019-03-22 12:37:00	75.8667	25.6667	77	0	34.6	1	228	0.00341122	0.00340702	0.133598	75.8461	0	25.6923	9.31112	1		0 days 00:01:00.000000000
1849	2019-03-22 12:38:00	76.5333	25.3333	77	0	34	1	41.3333	0.00352083	0.00347251	0.117889	76.5385	0	25.3077	9.29573	1		0 days 00:01:00.000000000
1850	2019-03-22 12:39:00	76.2667	25.2	77	0	34	1	16	0.00356872	0.00356	0.117566	76.3077	0	25.1538	9.25358	1		0 days 00:01:00.000000000
1851	2019-03-22 12:40:00	75.6	25	77	0	34	1	92	0.00340446	0.00351416	0.089533	75.6154	0	25	9.24311	1		0 days 00:01:00.000000000
1852	2019-03-22 12:41:00	76.2667	25	77	0	34	1	138	0.00359588	0.00352516	0.120976	76.3846	0	25	9.19498	1		0 days 00:01:00.000000000
1853	2019-03-22 12:42:00	76.3333	24.1333	77	0	34.1333	1	70	0.00340656	0.00350569	0.105263	76.3077	0	24.0769	9.19406	1		0 days 00:01:00.000000000
1854	2019-03-22 12:43:00	76.8	23.6667	77	0	34.2	1	88.6667	0.00328236	0.00334833	0.0902858	76.8461	0	23.6923	9.20345	1		0 days 00:01:00.000000000
1855	2019-03-22 12:44:00	77.4	25	77	0	34.2667	1	58	0.00332359	0.00333418	0.0762262	77.3846	0	25	9.17857	1		0 days 00:01:00.000000000
1856	2019-03-22 12:45:00	77.2	26	77	0	34	1	160	0.00332068	0.00333117	0.0616444	77.2308	0	26	9.14773	1		0 days 00:01:00.000000000
1857	2019-03-22 12:46:00	77.2667	26.3333	77	0	34	1	19.3333	0.00327987	0.00327157	0.0511128	77.2308	0	26.3077	9.1143	1		0 days 00:01:00.000000000
1858	2019-03-22 12:47:00	77.4	26.0667	77	0	34.4667	1	22	0.00326753	0.00329052	0.0517877	77.3077	0	26	9.11044	1		0 days 00:01:00.000000000
1859	2019-03-22 12:48:00	77.6667	25.6667	77	0	34.8667	1	0	0.00326459	0.00324927	0.0529223	77.6923	0	25.6923	9.11754	1		0 days 00:01:00.000000000
1860	2019-03-22 12:49:00	77.8	25.2	77	0	35	1	0	0.00372322	0.00338389	0.0496016	77.7692	0	25.1538	9.12725	1		0 days 00:01:00.000000000
1861	2019-03-22 12:50:00	76	25.3333	77	0	35	1	128	0.00638695	0.0119503	0.15853	75.9231	0	25.3077	9.35835	1		0 days 00:01:00.000000000
1862	2019-03-22 12:51:00	76.8	25	77	0	35	1	79.3333	0.00890241	0.00797035	0.0971579	76.7692	0	25	9.20748	1		0 days 00:01:00.000000000
1863	2019-03-22 12:52:00	81.2	25.6	77	0	35	1	3.33333	0.0126917	0.016148	0.118905	80.7692	0	25.6154	7.77425	1		0 days 00:01:00.000000000
1864	2019-03-22 12:53:00	78.6667	24.3333	77	0	35	1	19.3333	0.0157232	0.0166634	0.14698	79	0	24.3077	8.279	1		0 days 00:01:00.000000000
1865	2019-03-22 12:54:00	81.3333	23.3333	77	0.6	35	1	51.3333	0.0262685	0.0206771	0.155022	81.3846	0	23.3077	7.99852	1		0 days 00:01:00.000000000
1866	2019-03-22 12:55:00	79.0667	23.6667	77	1	34.7333	1	38	0.00545762	0.0214817	0.196991	78.9231	0	23.6154	10.7095	1		0 days 00:01:00.000000000
1867	2019-03-22 12:56:00	75.8	23.2667	77	0.466667	34.2	1	66.6667	0.00585987	0.00974924	0.145384	75.8461	0	23.2308	12.1999	1		0 days 00:01:00.000000000
1868	2019-03-22 12:57:00	77.2	25	77	0.2	35	1	40	0.00521245	0.00642938	0.147694	77.1539	0	25	10.8159	1		0 days 00:01:00.000000000
1869	2019-03-22 12:58:00	82.5333	23.8667	77	0.266667	35	1	17.3333	0.0214382	0.0109641	0.124132	82.1539	0	23.9231	12.0201	1		0 days 00:01:00.000000000
1870	2019-03-22 12:59:00	80.8	25.2	77	0	35	1	84	0.00449646	0.0187609	0.146521	80.6154	0	25.2308	12.9991	1		0 days 00:01:00.000000000
1871	2019-03-22 13:00:00	79.4	25.6	77	0	35	1	158.667	0.0032339	0.00678722	0.123314	79.3077	0	25.6154	13.3622	1		0 days 00:01:00.000000000
1872	2019-03-22 13:01:00	78.5333	27.1333	77	0	35	1	197.333	0.00300383	0.00322029	0.0444505	78.5385	0	27.1538	13.4137	1		0 days 00:01:00.000000000
1873	2019-03-22 13:02:00	81.0667	27.4	77	0	35	1	22.6667	0.00340552	0.00314107	0.0409437	81	0	27.3846	13.3855	1		0 days 00:01:00.000000000
1874	2019-03-22 13:03:00	76	27	77	0	35	1	0										0 days 00:01:00.000000000
1875	2019-03-22 13:08:00	76	27	77	1	35	1	80										0 days 00:05:00.000000000
1876	2019-03-22 13:09:00	80.4	26.7333	77	1	35.2667	1	36										0 days 00:01:00.000000000
1877	2019-03-22 13:10:00	81.0667	26.6	77	1	36	1	42.6667										0 days 00:01:00.000000000
1878	2019-03-22 13:11:00	80.1333	24.9333	77	1	36	1	32.6667	0.00357534	0.00358318	0.167871	80.1539	0	24.9231	11.2675	1		0 days 00:01:00.000000000
1879	2019-03-22 13:12:00	80.2667	24.7333	77	1	36	1	21.3333	0.00365773	0.00361614	0.148373	80.3077	0	24.6923	11.2208	1		0 days 00:01:00.000000000
1880	2019-03-22 13:13:00	79.6	23.8	77	1	36	1	0	0.00357977	0.0042528	0.139487	79.6923	0	23.8462	11.2407	1		0 days 00:01:00.000000000
1881	2019-03-22 13:14:00	80.0667	25.2	77	1	36	1	18	0.0036364	0.00429521	0.119171	80	0	25.2308	11.2306	1		0 days 00:01:00.000000000
1882	2019-03-22 13:15:00	78.9333	24.4	77	1	36	1	84.6667	0.00342895	0.00363063	0.0757955	78.9231	0	24.3846	11.1964	1		0 days 00:01:00.000000000
1883	2019-03-22 13:16:00	79.5333	23.5333	77	0.4	36	1	34.6667	0.00331253	0.00342458	0.123768	79.4615	0	23.5385	11.2121	1		0 days 00:01:00.000000000
1884	2019-03-22 13:17:00	78.0667	24.3333	77	0	36	1	0	0.0034007	0.00334633	0.0636452	78.0769	0	24.3077	11.2183	1		0 days 00:01:00.000000000
1885	2019-03-22 13:18:00	78.4	25.6	77	0	36	1	18.6667	0.003234	0.00331445	0.0774931	79.6923	0	25.6154	11.324	1		0 days 00:01:00.000000000
1886	2019-03-22 13:19:00	78.6	25.8	77	0	36	1	62	0.00321397	0.00332628	0.140707	78.7692	0	25.8462	11.7932	1		0 days 00:01:00.000000000
1887	2019-03-22 13:20:00	78.6	25.6	77	0	36	1	94.6667	0.00331757	0.00329138	0.090009	78.6154	0	25.6154	11.7888	1		0 days 00:01:00.000000000
1888	2019-03-22 13:21:00	77.2	26.2667	77	0	36	1	42	0.00309347	0.00324377	0.0637984	77.1539	0	26.2308	11.8351	1		0 days 00:01:00.000000000
1889	2019-03-22 13:22:00	77.8	26	77	0	36	1	24	0.00328175	0.00321353	0.0641545	77.8461	0	26	11.8615	1		0 days 00:01:00.000000000
1890	2019-03-22 13:23:00	77.2667	25.2667	77	0	36	1	11.3333	0.00318124	0.0032584	0.0584654	77.3077	0	25.2308	11.877	1		0 days 00:01:00.000000000
1891	2019-03-22 13:24:00	78.7333	24.6667	77	0	36	1	70	0.00317382	0.00320371	0.0600755	78.6923	0	24.6154	11.8795	1		0 days 00:01:00.000000000
1892	2019-03-22 13:25:00	79.0667	26.2667	77	0	36	1	21.3333	0.00315119	0.00316129	0.039999	79.0769	0	26.2308	11.8831	1		0 days 00:01:00.000000000
1893	2019-03-22 13:26:00	80.8	27.6667	77	0	36	1	19.3333	0.00310635	0.00315842	0.0332678	80.7692	0	27.6923	11.8936	1		0 days 00:01:00.000000000
1894	2019-03-22 13:27:00	81.6667	27	77	0	36	1	58	0.00322169	0.00316601	0.0299036	81.6923	0	27	11.9014	1		0 days 00:01:00.000000000
1895	2019-03-22 13:28:00	81.8	27.9333	77	0	36	1	38	0.0031327	0.00318742	0.0285383	81.7692	0	28	11.9011	1		0 days 00:01:00.000000000
1896	2019-03-22 13:29:00	82.2	27.9333	77	0	36	1	99.3333	0.00316735	0.00317697	0.0256729	82.1539	0	28	11.9067	1		0 days 00:01:00.000000000
1897	2019-03-22 13:30:00	82.2667	27.6	77	0	36	1	16	0.00309989	0.00311255	0.0243944	82.2308	0	27.6154	11.9233	1		0 days 00:01:00.000000000
1898	2019-03-22 13:31:00	82.9333	27	77	0	36	1	15.3333	0.00329847	0.00320266	0.0226934	83	0	27	11.94	1		0 days 00:01:00.000000000
1899	2019-03-22 13:32:00	82.8	27.1333	76.4667	0	36	1	104	0.00308926	0.00322255	0.0223008	82.7692	0	27.0769	11.9489	1		0 days 00:01:00.000000000
1900	2019-03-22 13:33:00	83.3333	27.0667	76	0	36	1	104.667	0.00335613	0.00322859	0.019169	83.5385	0	27	11.9519	1		0 days 00:01:00.000000000
1901	2019-03-22 13:34:00	80.1333	26.6667	76	0	36	1	98.6667	0.00328929	0.00332879	0.0420295	80.3077	0	26.6923	12.1256	1		0 days 00:01:00.000000000
1902	2019-03-22 13:35:00	81.9333	27	76	0	36	1	264	0.0033876	0.00334857	0.0216433	81.9231	0	27	12.1137	1		0 days 00:01:00.000000000
1903	2019-03-22 13:36:00	82.4667	27	76	0	36	1	58.6667	0.00330919	0.00339559	0.0209588	82.5385	0	27	12.097	1		0 days 00:01:00.000000000
1904	2019-03-22 13:37:00	83.2	27	76	0	36	1	160	0.00327406	0.00330471	0.0183545	83.1539	0	27	12.1117	1		0 days 00:01:00.000000000
1905	2019-03-22 13:38:00	83.8667	27	76	0	36	1	124.667	0.00327343	0.00326197	0.0149306	83.9231	0	27	12.0977	1		0 days 00:01:00.000000000
1906	2019-03-22 13:39:00	83.8667	25.5333	76	0	36	1	25.3333	0.00340249	0.0038015	0.0147135	83.9231	0	25.5385	12.0816	1		0 days 00:01:00.000000000
1907	2019-03-22 13:40:00	84	26.8	76	0	36	1	19.3333	0.0031931	0.00385413	0.0137007	84	0	26.8462	12.0918	1		0 days 00:01:00.000000000
1908	2019-03-22 13:41:00	84.2667	27	76	0	36	1	154.667	0.00331303	0.0048468	0.0129723	84.2308	0	27	12.0845	1		0 days 00:01:00.000000000
1909	2019-03-22 13:42:00	84.6	26.9333	76	0	36	1	14	0.00327801	0.00428799	0.0122168	84.6154	0	27	12.1202	1		0 days 00:01:00.000000000
1910	2019-03-22 13:43:00	85	26.2	76	0	36	1	28.6667	0.00343823	0.00386884	0.0119569	85	0	26.1538	12.1427	1		0 days 00:01:00.000000000
1911	2019-03-22 13:44:00	85	27	76	0	36	1	45.3333	0.00323932	0.00384225	0.011872	85	0	27	12.1191	1		0 days 00:01:00.000000000
1912	2019-03-22 13:45:00	85.4667	26.6667	76	0	36	1	146	0.0032177	0.00405829	0.0115198	85.4615	0	26.6923	12.1456	1		0 days 00:01:00.000000000
1913	2019-03-22 13:46:00	85.6667	26.1333	76	0	36	1	38	0.00324596	0.00353458	0.0106588	85.6923	0	26.1538	12.1432	1		0 days 00:01:00.000000000
1914	2019-03-22 13:47:00	83.3333	26.2	76	0	36	1	70	0.00359279	0.00411601	0.0234307	83.3077	0	26.2308	12.2734	1		0 days 00:01:00.000000000
1915	2019-03-22 13:48:00	84.8	26.6667	76	0	36	1	44	0.00348078	0.0045709	0.0115859	84.8461	0	26.7692	12.2402	1		0 days 00:01:00.000000000
1916	2019-03-22 13:49:00	85.2	26.8	76	0	36	1	24	0.00338736	0.0038458	0.0105715	85.1539	0	26.8462	12.2452	1		0 days 00:01:00.000000000
1917	2019-03-22 13:50:00	85.6667	26.8	76	0	36	1	37.3333	0.00329946	0.00333856	0.0104784	85.6923	0	26.8462	12.2381	1		0 days 00:01:00.000000000
1918	2019-03-22 13:51:00	86	26	76	0	36	1	4.66667	0.0033022	0.00329874	0.00987638	86	0	26	12.2405	1		0 days 00:01:00.000000000
1919	2019-03-22 13:52:00	86.1333	26.8667	76	0	36	1	17.3333	0.00338226	0.00337932	0.00849634	86.0769	0	26.8462	12.2186	1		0 days 00:01:00.000000000
1920	2019-03-22 13:53:00	86.8	27.2667	76	0	36	1	76	0.00341673	0.0033637	0.00896487	86.8461	0	27.2308	12.1884	1		0 days 00:01:00.000000000
1921	2019-03-22 13:54:00	88.3333	27	76	0.4	36	1	16	0.0061648	0.0043665	0.0129931	88.0769	0	27	12.8863	1		0 days 00:01:00.000000000
1922	2019-03-22 13:55:00	90	24.7333	76	1	36	1	20.6667	0.00390405	0.00631327	0.0212913	90.1539	0	24.7692	14.7493	1		0 days 00:01:00.000000000
1923	2019-03-22 13:56:00	89.8	25.4	76	1	36	1	88.6667	0.0026808	0.00459658	0.012186	89.6923	0	25.3077	15.0818	1		0 days 00:01:00.000000000
1924	2019-03-22 13:57:00	91.6	27.8	76	1	36	1	4	0.00398984	0.00310436	0.00897434	91.4615	0	27.8462	14.2584	1		0 days 00:01:00.000000000
1925	2019-03-22 13:58:00	94.7333	27.1333	76	1	35.6	1	102	0.0059513	0.00550259	0.0200909	94.6923	0	27.1538	14.0047	1		0 days 00:01:00.000000000
1926	2019-03-22 13:59:00	90.4667	26.2	76	1	35	1	235.333	0.00342434	0.00593809	0.0291601	90.0769	0	26.1538	11.6445	1		0 days 00:01:00.000000000
1927	2019-03-22 14:00:00	90.7333	27.4667	76	1	35	1	58.6667	0.00397085	0.00451337	0.0227285	90.5385	0	27.4615	12.5541	1		0 days 00:01:00.000000000
1928	2019-03-22 14:01:00	93	25.9333	76	1	35	1	14	0.00443601	0.00605863	0.03967	93	0	25.8462	11.9891	1		0 days 00:01:00.000000000
1929	2019-03-22 14:02:00	86	25.2727	76	1	35	1	12.5										0 days 00:01:00.000000000
1930	2019-03-22 14:09:00	89	29	76	1	35	1	16.6667										0 days 00:07:00.000000000
1931	2019-03-22 14:10:00	89.4	28.3333	76	1	35	1	10										0 days 00:01:00.000000000
1932	2019-03-22 14:11:00	90	29.7143	76	1	35	1	2.14286										0 days 00:01:00.000000000
1933	2019-03-22 14:12:00	90	28.9167	76	1	35.0833	1	2.85714										0 days 00:01:00.000000000
1934	2019-03-22 14:13:00	90	28.5	76	1	35	1	12.5										0 days 00:01:00.000000000
1935	2019-03-22 14:21:00	124.182	17	76	0.181818	35	1	0										0 days 00:08:00.000000000
1936	2019-03-22 14:22:00	105.733	13.6667	76	0	35	1	39.3333										0 days 00:01:00.000000000
1937	2019-03-22 14:23:00	93.6	22.6667	76	0	35	1	211.333										0 days 00:01:00.000000000
1938	2019-03-22 14:24:00	82.5333	23.2667	76	0	35	1	228	0.00367263	0.00383166	0.179525	82.3077	0	23.2308	10.867	1		0 days 00:01:00.000000000
1939	2019-03-22 14:25:00	84.4667	27.4667	76	0	35	1	23.3333	0.00381577	0.00508685	0.153464	84.5385	0	27.4615	10.5146	1		0 days 00:01:00.000000000
1940	2019-03-22 14:26:00	82.2667	28.4	76	0	35.2667	1	39.3333	0.00336985	0.00389719	0.137197	82.2308	0	28.3846	10.609	1		0 days 00:01:00.000000000
1941	2019-03-22 14:27:00	80.6667	31.4667	76	0	35.8667	1	31.3333	0.00333599	0.00339737	0.0893243	80.6154	0	31.4615	10.6088	1		0 days 00:01:00.000000000
1942	2019-03-22 14:28:00	80.1333	31	76	0	36	1	82.6667	0.00317296	0.00328117	0.05158	80.0769	0	31	10.6343	1		0 days 00:01:00.000000000
1943	2019-03-22 14:29:00	81.1333	30.4667	76	0	36	1	204	0.00330317	0.00324758	0.0523309	81.0769	0	30.4615	10.5152	1		0 days 00:01:00.000000000
1944	2019-03-22 14:30:00	82.4667	28.9333	76	0	36	1	29.3333	0.00315152	0.00322769	0.0352049	82.4615	0	28.9231	10.4808	1		0 days 00:01:00.000000000
1945	2019-03-22 14:31:00	82.6667	28.6	76	0	35.4667	1	51.3333	0.00342754	0.00333331	0.0340916	82.6154	0	28.5385	10.4394	1		0 days 00:01:00.000000000
1946	2019-03-22 14:32:00	85.6667	28.6667	76	0	35.0667	1	193.333	0.00333799	0.00341288	0.0278256	85.5385	0	28.6154	10.4066	1		0 days 00:01:00.000000000
1947	2019-03-22 14:33:00	85.0667	25.7333	76	0	35	1	90	0.00320712	0.00366512	0.0360349	84.7692	0	25.6923	10.4133	1		0 days 00:01:00.000000000
1948	2019-03-22 14:34:00	84.7333	29.5333	76	0	35	1	3.33333	0.00314971	0.00330846	0.0195276	84.6923	0	29.6154	10.4147	1		0 days 00:01:00.000000000
1949	2019-03-22 14:35:00	84.0667	28.5333	76	0.4	35	1	96	0.00317464	0.00322271	0.0230126	84	0	28.4615	10.4069	1		0 days 00:01:00.000000000
1950	2019-03-22 14:36:00	85	28.2	76	1	35	1	208.667	0.00301378	0.00312277	0.0166778	85.0769	0	28.1538	10.4527	1		0 days 00:01:00.000000000
1951	2019-03-22 14:37:00	84.5333	28.6667	76	1	35	1	250	0.00288177	0.00296825	0.0181701	84.8461	0	28.6923	10.4469	1		0 days 00:01:00.000000000
1952	2019-03-22 14:38:00	82.7333	27.5333	76	1	35	1	123.333	0.00285493	0.00290091	0.0352757	83.3077	0	27.4615	10.4237	1		0 days 00:01:00.000000000
1953	2019-03-22 14:39:00	82.0667	27.4667	76	1	35	1	2	0.00277009	0.00282657	0.0298443	82.1539	0	27.4615	10.4296	1		0 days 00:01:00.000000000
1954	2019-03-22 14:40:00	82.3333	27.6	76	1	35	1	35.3333	0.00275804	0.00275686	0.0212208	82.3077	0	27.6154	10.416	1		0 days 00:01:00.000000000
1955	2019-03-22 14:41:00	82.3333	27.1333	76	1	35	1	31.3333	0.00293917	0.00286194	0.0215188	82.3846	0	27.0769	10.4195	1		0 days 00:01:00.000000000
1956	2019-03-22 14:42:00	83.2	27.7333	76	1	35	1	14.6667	0.00259576	0.00276544	0.0169311	83.2308	0	27.7692	10.4212	1		0 days 00:01:00.000000000
1957	2019-03-22 14:43:00	82.8667	27.9333	76	1	35	1	21.3333	0.00284987	0.0027625	0.018106	82.9231	0	28	10.4414	1		0 days 00:01:00.000000000
1958	2019-03-22 14:44:00	83.8667	27	75.4667	1	35	1	2.66667	0.0027213	0.00277936	0.0160793	83.9231	0	27	10.4244	1		0 days 00:01:00.000000000
1959	2019-03-22 14:45:00	84.2	27.0667	75	1	35	1	23.3333	0.00280726	0.00276557	0.0137981	84.1539	0	27	10.4357	1		0 days 00:01:00.000000000
1960	2019-03-22 14:46:00	84.6	28.2	75	1	35	1	26	0.00281655	0.00282174	0.012991	84.6154	0	28.1538	10.4416	1		0 days 00:01:00.000000000
1961	2019-03-22 14:47:00	84.4667	27.4	75	1	35	1	101.333	0.00291134	0.0029956	0.0133213	84.4615	0	27.3846	10.435	1		0 days 00:01:00.000000000
1962	2019-03-22 14:48:00	84.6667	27.3333	75	1	35	1	6.66667	0.00283538	0.00362107	0.0129532	84.6923	0	27.3077	10.4511	1		0 days 00:01:00.000000000
1963	2019-03-22 14:49:00	84.6667	28	75	1	35	1	80.6667	0.00305029	0.00314789	0.0129447	84.6923	0	28	10.4681	1		0 days 00:01:00.000000000
1964	2019-03-22 14:50:00	82.2	26.8	75	1	35	1	83.3333	0.00306864	0.00311276	0.0224455	82.2308	0	26.7692	10.7151	1		0 days 00:01:00.000000000
1965	2019-03-22 14:51:00	82.8	26.7333	75	1	35	1	50	0.00308232	0.00307985	0.0155688	82.7692	0	26.7692	10.6618	1		0 days 00:01:00.000000000
1966	2019-03-22 14:52:00	83.8667	27.4667	75	0.933333	35	1	24	0.00308168	0.00350205	0.0139054	83.9231	0	27.5385	10.6454	1		0 days 00:01:00.000000000
1967	2019-03-22 14:53:00	84.0667	28	75	0	35	1	8	0.00308784	0.00367798	0.0142114	84	0	28	10.6597	1		0 days 00:01:00.000000000
1968	2019-03-22 14:54:00	84	28	75	0	35	1	6	0.00313141	0.00322456	0.0128277	84	0	28	10.6491	1		0 days 00:01:00.000000000
1969	2019-03-22 14:55:00	84.9333	27.6	75	0	35	1	1.33333	0.00323053	0.00311353	0.0127059	85	0	27.6154	10.6609	1		0 days 00:01:00.000000000
1970	2019-03-22 14:56:00	85	28	75	0	35	1	17.3333	0.00309777	0.00319372	0.0122015	85	0	28	10.6747	1		0 days 00:01:00.000000000
1971	2019-03-22 14:57:00	84.6	28.2	75	0.866667	35	1	14										0 days 00:01:00.000000000
1972	2019-03-22 14:58:00	83.5333	26.8667	75	1	35	1	104.667										0 days 00:01:00.000000000
1973	2019-03-22 14:59:00	84.1333	26.4	75	1	35	1	13.3333										0 days 00:01:00.000000000
1974	2019-03-22 15:00:00	85	27.6667	75	1	35	1	51.3333	0.00334488	0.00325804	0.0110538	85	0	27.6923	10.6581	1		0 days 00:01:00.000000000
1975	2019-03-22 15:01:00	85.5333	28.2	75	1	35	1	90.6667	0.00331301	0.00330361	0.0108047	85.5385	0	28.2308	10.6656	1		0 days 00:01:00.000000000
1976	2019-03-22 15:02:00	87.0667	28.5333	75	1	35	1	217.333	0.0183165	0.00709493	0.0171594	87.0769	0	28.6923	11.4426	1		0 days 00:01:00.000000000
1977	2019-03-22 15:03:00	89.0667	19.2667	75	1	35	1	152	0.0222517	0.034393	0.0453202	89.2308	0	19	12.3747	1		0 days 00:01:00.000000000
1978	2019-03-22 15:04:00	85.4	26.8667	75	1	35	1	80	0.00246377	0.0149958	0.0190823	85.3077	0	27.0769	10.7883	1		0 days 00:01:00.000000000
1979	2019-03-22 15:05:00	90.7333	31.4667	75	1	35	1	6.66667	0.0034806	0.00350457	0.0125779	90.3846	0	31.5385	10.2919	1		0 days 00:01:00.000000000
1980	2019-03-22 15:06:00	89.3333	28.6667	75	1	35	1	28	0.00296255	0.00427481	0.0256829	89.2308	0	28.6154	10.0275	1		0 days 00:01:00.000000000
1981	2019-03-22 15:07:00	90.4	29.8	75	1	35	1	12.6667	0.00291558	0.00323313	0.0128241	90.3846	0	29.8462	9.84201	1		0 days 00:01:00.000000000
1982	2019-03-22 15:08:00	90.8	28.8	75	0.733333	35	1	32	0.00310294	0.00322948	0.0126535	90.6923	0	28.7692	9.91339	1		0 days 00:01:00.000000000
1983	2019-03-22 15:09:00	89.4	29.8667	75	0	35	1	65.3333	0.0030593	0.0032791	0.0177332	89.3077	0	29.9231	10.0821	1		0 days 00:01:00.000000000
1984	2019-03-22 15:10:00	87.8	28.4	75	0	35	1	65.3333	0.00297694	0.00314502	0.0148491	87.7692	0	28.3846	9.97422	1		0 days 00:01:00.000000000
1985	2019-03-22 15:11:00	89	29.8667	75	0	35	1	19.3333	0.00283515	0.00303597	0.0193067	89	0	29.9231	9.67592	1		0 days 00:01:00.000000000
1986	2019-03-22 15:12:00	89.6	29.0667	75	0	35	1	9.33333	0.00290863	0.00290551	0.0136106	89.5385	0	29.0769	9.60512	1		0 days 00:01:00.000000000
1987	2019-03-22 15:13:00	90.4	30.5333	75	0	35	1	4	0.00304761	0.0029605	0.00994151	90.4615	0	30.5385	9.57315	1		0 days 00:01:00.000000000
1988	2019-03-22 15:14:00	89.9333	31.4667	75	0	35	1	19.3333	0.00289825	0.00297371	0.0113723	90	0	31.4615	9.48127	1		0 days 00:01:00.000000000
1989	2019-03-22 15:15:00	86.1333	30.3333	75	0	35	1	186.667	0.00302361	0.00351209	0.0172311	86.1539	0	30.3077	9.26749	1		0 days 00:01:00.000000000
1990	2019-03-22 15:16:00	89.1333	30.4	75	0	35	1	43.3333	0.00299768	0.00337259	0.00952605	89.0769	0	30.3846	9.25602	1		0 days 00:01:00.000000000
1991	2019-03-22 15:17:00	89.9333	30	75	0	35	1	73.3333	0.00369186	0.00312971	0.0124286	89.9231	0	30	9.17147	1		0 days 00:01:00.000000000
1992	2019-03-22 15:18:00	87.8667	29.0667	75	0	35	1	11.3333	0.00348754	0.00487614	0.0154349	87.8461	0	29.0769	9.75695	1		0 days 00:01:00.000000000
1993	2019-03-22 15:19:00	89	29.8667	75	0	35	1	8	0.00279903	0.00360865	0.00874207	89	0	29.9231	9.80205	1		0 days 00:01:00.000000000
1994	2019-03-22 15:20:00	90.2667	30.2667	75	0	35	1	2	0.00292543	0.00305288	0.00762912	90.3077	0	30.2308	9.834	1		0 days 00:01:00.000000000
1995	2019-03-22 15:21:00	90.2667	30.5333	75	0	35	1	24	0.00288557	0.002925	0.00805125	90.2308	0	30.5385	9.82009	1		0 days 00:01:00.000000000
1996	2019-03-22 15:22:00	91.7333	29	75	0	35	1	34.6667	0.00399342	0.00378164	0.0157653	91.3846	0	29.2308	8.87128	1		0 days 00:01:00.000000000
1997	2019-03-22 15:23:00	83.7333	23.8667	75	0	35	1	9.33333	0.00271259	0.00399561	0.0308961	83.7692	0	23.8462	7.93409	1		0 days 00:01:00.000000000
1998	2019-03-22 15:24:00	88.2667	28.6667	75	0	35	1	157.333	0.0184376	0.00871153	0.0148242	88.1539	0	28.8462	7.26043	1		0 days 00:01:00.000000000
1999	2019-03-22 15:25:00	88.4667	19.4	75	0.133333	35	1	42	0.0291584	0.0277469	0.0292093	88.7692	0	19.2308	5.26652	1		0 days 00:01:00.000000000
2000	2019-03-22 15:26:00	79.2667	19	75	1	35	1	76.6667	0.00398066	0.0241806	0.0645948	79.0769	0	18.8462	5.50084	1		0 days 00:01:00.000000000
2001	2019-03-22 15:27:00	79.0667	25	75	1	35	1	36.6667	0.00284927	0.00642447	0.0409899	79.0769	0	25.0769	5.78811	1		0 days 00:01:00.000000000
2002	2019-03-22 15:28:00	90.6667	22.2	75	1	35	1	32	0.0585794	0.0277065	0.0409384	90.4615	0	22.3846	4.0562	1		0 days 00:01:00.000000000
2003	2019-03-22 15:29:00	90.8	16	75	1	35	1	47.3333	0.0540622	0.0594129	0.10841	90.3846	0	15.8462	6.421	1		0 days 00:01:00.000000000
2004	2019-03-22 15:30:00	88.8	20.6	75	1	35	1	12.6667	0.0674457	0.06667	0.0721176	88.9231	0	20.4615	6.36156	1		0 days 00:01:00.000000000
2005	2019-03-22 15:31:00	86.6	15.1333	75	1	35	1	63.3333	0.0288582	0.060322	0.0555655	86.3846	0	15	10.4914	1		0 days 00:01:00.000000000
2006	2019-03-22 15:32:00	89.4667	22.1333	75	1	35	1	16.6667	0.00328567	0.0228988	0.0216251	89.4615	0	22.3846	11.7701	1		0 days 00:01:00.000000000
2007	2019-03-22 15:33:00	95.6	26.4	75	1	35	1	26	0.00721705	0.00766983	0.0203937	95.7692	0	26.3846	12.1431	1		0 days 00:01:00.000000000
2008	2019-03-22 15:34:00	90	26.8667	75	1	35	1	29.3333	0.00333978	0.00620262	0.0200474	90.1539	0	26.8462	12.5593	1		0 days 00:01:00.000000000
2009	2019-03-22 15:35:00	92.9333	31.2667	75	0.866667	35	1	6.66667	0.00307309	0.00357444	0.00819475	92.9231	0	31.3077	12.6208	1		0 days 00:01:00.000000000
2010	2019-03-22 15:36:00	92.8	30.6667	75	0	35	1	90.6667	0.00287029	0.00302868	0.00738888	92.8461	0	30.6154	12.7383	1		0 days 00:01:00.000000000
2011	2019-03-22 15:37:00	93.3333	30	75	0.133333	35	1	53.3333	0.00264258	0.00283024	0.00652804	93.3846	0	30	12.7638	1		0 days 00:01:00.000000000
2012	2019-03-22 15:38:00	93.7333	28.9333	75	0	35	1	13.3333	0.00228104	0.00254297	0.00731025	93.6923	0	28.9231	12.7679	1		0 days 00:01:00.000000000
2013	2019-03-22 15:39:00	93.6667	28.8667	75	0	35	1	7.33333	0.0021794	0.00226863	0.00561313	93.6923	0	28.8462	12.7758	1		0 days 00:01:00.000000000
2014	2019-03-22 15:40:00	91.8667	28.4	75	0	35	1	13.3333	0.00229939	0.00223584	0.00760535	91.9231	0	28.3846	12.843	1		0 days 00:01:00.000000000
2015	2019-03-22 15:41:00	90.8667	29	75	0	35	1	7.33333	0.00219764	0.0022472	0.00630362	90.8461	0	29	12.8651	1		0 days 00:01:00.000000000
2016	2019-03-22 15:42:00	88.2	28.6	75	0	35	1	44	0.00212349	0.00221453	0.0106038	88.0769	0	28.6154	12.9249	1		0 days 00:01:00.000000000
2017	2019-03-22 15:43:00	87.7333	28.4	75	0	35	1	20.6667	0.00217329	0.00288208	0.00995426	87.7692	0	28.3846	12.9019	1		0 days 00:01:00.000000000
2018	2019-03-22 15:44:00	88.4	28	75	0	35	1	476	0.00216249	0.00241551	0.00837901	88.3846	0	28	12.9335	1		0 days 00:01:00.000000000
2019	2019-03-22 15:45:00	87.4	28	75	0	35	1	241.333	0.00216509	0.00220248	0.00928482	87.3846	0	28	12.9602	1		0 days 00:01:00.000000000
2020	2019-03-22 15:46:00	86.6667	28.6667	75	0	35	1	67.3333	0.00204203	0.00215177	0.00863508	86.6923	0	28.6923	12.9756	1		0 days 00:01:00.000000000
2021	2019-03-22 15:47:00	86.4	28.4667	75	0	35	1	26	0.00212568	0.00210599	0.00934908	86.4615	0	28.4615	12.9916	1		0 days 00:01:00.000000000
2022	2019-03-22 15:48:00	85.1333	28.3333	75	0	35	1	15.3333	0.00210427	0.00211299	0.0112792	85.2308	0	28.3077	13.0107	1		0 days 00:01:00.000000000
2023	2019-03-22 15:49:00	83.6	28.3333	75	0	35	1	86.6667	0.00213266	0.0021223	0.0150714	83.6154	0	28.3077	13.0535	1		0 days 00:01:00.000000000
2024	2019-03-22 15:50:00	84.1333	28.4667	75	0	35	1	4	0.00195582	0.00209572	0.0125913	84.0769	0	28.4615	13.1226	1		0 days 00:01:00.000000000
2025	2019-03-22 15:51:00	84.8	29.5333	75	0	35	1	30.6667	0.00197052	0.0019876	0.0100226	84.7692	0	29.5385	13.1172	1		0 days 00:01:00.000000000
2026	2019-03-22 15:52:00	84.2667	29.6667	75	0	35	1	54.6667	0.00199344	0.00198521	0.0104893	84.2308	0	29.6923	13.1479	1		0 days 00:01:00.000000000
2027	2019-03-22 15:53:00	85.0667	29.2667	75	0	35	1	5.33333	0.00206617	0.00203177	0.01055	85.0769	0	29.2308	13.1209	1		0 days 00:01:00.000000000
2028	2019-03-22 15:54:00	84.6667	29	75	0	35	1	30.6667	0.00199519	0.00201195	0.00983452	84.6923	0	29	13.1594	1		0 days 00:01:00.000000000
2029	2019-03-22 15:55:00	84.6	29.2	75	0	35.0667	1	67.3333	0.00205534	0.00203822	0.0110733	84.6154	0	29.1538	13.1751	1		0 days 00:01:00.000000000
2030	2019-03-22 15:56:00	84.4	29.0667	74.4667	0	35.8667	1	84	0.00201733	0.00203545	0.011087	84.3846	0	29	13.1709	1		0 days 00:01:00.000000000
2031	2019-03-22 15:57:00	84.8667	29.5333	74	0	36	1	114.667	0.00192368	0.00199565	0.0103053	84.8461	0	29.5385	13.1713	1		0 days 00:01:00.000000000
2032	2019-03-22 15:58:00	84.1333	29.6	74	0	36	1	76	0.00201485	0.00197129	0.0106581	84.0769	0	29.6154	13.1921	1		0 days 00:01:00.000000000
2033	2019-03-22 15:59:00	84	29	74	0	36	1	24.6667	0.00195054	0.00197876	0.0112132	84	0	29	13.1949	1		0 days 00:01:00.000000000
2034	2019-03-22 16:00:00	83.9333	29	74	0	36	1	35.3333	0.00191902	0.00194154	0.0114093	83.9231	0	29	13.1768	1		0 days 00:01:00.000000000
2035	2019-03-22 16:01:00	82.4	28.8667	74	0	36	1	200	0.00193716	0.00194036	0.0133551	82.4615	0	28.9231	13.1855	1		0 days 00:01:00.000000000
2036	2019-03-22 16:02:00	82.2	28	74	0	36	1	21.3333	0.00206073	0.00238434	0.0139313	82.1539	0	28	13.1825	1		0 days 00:01:00.000000000
2037	2019-03-22 16:03:00	82	28	74	0	36	1	8.66667	0.00198966	0.00281175	0.0134621	82	0	28	13.1851	1		0 days 00:01:00.000000000
2038	2019-03-22 16:04:00	82	28	74	0	36	1	4.66667	0.00196126	0.00215204	0.0142948	82	0	28	13.1974	1		0 days 00:01:00.000000000
2039	2019-03-22 16:05:00	80.1333	27.8	74	0	36	1	18	0.002116	0.00210618	0.0208538	80.1539	0	27.8462	13.2202	1		0 days 00:01:00.000000000
2040	2019-03-22 16:06:00	81.3333	30.0667	74	0	36	1	106.667	0.00195533	0.0020621	0.0145945	81.3077	0	30.0769	13.233	1		0 days 00:01:00.000000000
2041	2019-03-22 16:07:00	81.8	28.4667	74	0	36	1	59.3333	0.00203476	0.00262217	0.0148193	81.8461	0	28.4615	13.2268	1		0 days 00:01:00.000000000
2042	2019-03-22 16:08:00	81.7333	28	74	0	36	1	8.66667	0.00190041	0.00229047	0.0144709	81.7692	0	28	13.2286	1		0 days 00:01:00.000000000
2043	2019-03-22 16:09:00	81.4	28	74	0	36	1	29.3333	0.00189675	0.00191542	0.0142014	81.3846	0	28	13.2452	1		0 days 00:01:00.000000000
2044	2019-03-22 16:10:00	81.1333	28	74	0	36	1	2.66667	0.00203826	0.0026955	0.0155137	81.0769	0	28	13.2438	1		0 days 00:01:00.000000000
2045	2019-03-22 16:11:00	81.1333	28	74	0	36	1	0	0.00192785	0.00256294	0.0148539	81.0769	0	28	13.2517	1		0 days 00:01:00.000000000
2046	2019-03-22 16:12:00	81.0667	28	74	0	36	1	58.6667	0.00185555	0.0019283	0.0147992	81	0	28	13.2451	1		0 days 00:01:00.000000000
2047	2019-03-22 16:13:00	81.0667	28	74	0	36	1	35.3333	0.00202112	0.00190766	0.0150024	81.0769	0	28	13.2515	1		0 days 00:01:00.000000000
2048	2019-03-22 16:14:00	80.9333	28	74	0	36	1	122.667	0.00203795	0.0020259	0.0149874	81	0	28	13.2458	1		0 days 00:01:00.000000000
2049	2019-03-22 16:15:00	80.7333	28	74	0	36	1	61.3333	0.00186311	0.00197912	0.015665	80.7692	0	28	13.2429	1		0 days 00:01:00.000000000
2050	2019-03-22 16:16:00	80.5333	28	74	0	36	1	88	0.00198458	0.00196375	0.0161793	80.5385	0	28	13.2472	1		0 days 00:01:00.000000000
2051	2019-03-22 16:17:00	80.8	28	74	0	36	1	84	0.00196441	0.0019681	0.0159397	80.7692	0	28	13.2599	1		0 days 00:01:00.000000000
2052	2019-03-22 16:18:00	80.6667	28	74	0	36	1	0	0.00202569	0.00199421	0.016387	80.6923	0	28	13.2577	1		0 days 00:01:00.000000000
2053	2019-03-22 16:19:00	80.2667	28	74	0	36	1	2	0.00202951	0.0020551	0.0169254	80.3077	0	28	13.257	1		0 days 00:01:00.000000000
2054	2019-03-22 16:20:00	80.1333	28	74	0	36	1	45.3333	0.00199236	0.00202428	0.0193734	80.0769	0	28	13.2481	1		0 days 00:01:00.000000000
2055	2019-03-22 16:21:00	78.8	27.4667	74	0	36	1	137.333	0.00202639	0.00207817	0.0253445	78.7692	0	27.3846	13.2799	1		0 days 00:01:00.000000000
2056	2019-03-22 16:22:00	80.4	28.7333	74	0	36	1	35.3333	0.00180757	0.00193744	0.0168569	80.3846	0	28.7692	13.2754	1		0 days 00:01:00.000000000
2057	2019-03-22 16:23:00	80.2	28	74	0	36	1	248.667	0.00195437	0.0019012	0.0189896	80.2308	0	28	13.2682	1		0 days 00:01:00.000000000
2058	2019-03-22 16:24:00	79.4	27.3333	74	0	36	1	122	0.00192805	0.00194135	0.0205673	79.4615	0	27.3077	13.2656	1		0 days 00:01:00.000000000
2059	2019-03-22 16:25:00	79.6	27.4	74	0	36	1	62	0.0018978	0.00194259	0.0198204	79.6154	0	27.3846	13.2633	1		0 days 00:01:00.000000000
2060	2019-03-22 16:26:00	79.2667	27.8667	74	0	36	1	89.3333	0.00206941	0.00246468	0.020997	79.2308	0	27.9231	13.255	1		0 days 00:01:00.000000000
2061	2019-03-22 16:27:00	80	27.4667	74	0	36	1	120.667	0.00185665	0.00240248	0.0186558	80	0	27.4615	13.2628	1		0 days 00:01:00.000000000
2062	2019-03-22 16:28:00	80.3333	28	74	0	36	1	102.667	0.002028	0.00198862	0.0172546	80.3846	0	28	13.2543	1		0 days 00:01:00.000000000
2063	2019-03-22 16:29:00	80.4	28	74	0	36	1	72.6667	0.0019914	0.00201733	0.0180808	80.4615	0	28	13.2471	1		0 days 00:01:00.000000000
2064	2019-03-22 16:30:00	80.9333	28	74	0	36	1	18	0.0019634	0.00201339	0.0159293	80.9231	0	28	13.2466	1		0 days 00:01:00.000000000
2065	2019-03-22 16:31:00	80.7333	28	74	0	36	1	13.3333	0.00195859	0.00194773	0.0164485	80.7692	0	28	13.2565	1		0 days 00:01:00.000000000
2066	2019-03-22 16:32:00	80.5333	28	74	0	36	1	33.3333	0.00198583	0.00196477	0.0175763	80.5385	0	28	13.2638	1		0 days 00:01:00.000000000
2067	2019-03-22 16:33:00	80.0667	28	74	0	36	1	9.33333	0.00202796	0.0019944	0.0170399	80.1539	0	28	13.2842	1		0 days 00:01:00.000000000
2068	2019-03-22 16:34:00	78.5333	27	74	0	36	1	4.66667	0.00195706	0.00203949	0.0294985	78.6923	0	27	13.28	1		0 days 00:01:00.000000000
2069	2019-03-22 16:35:00	79.6667	27.8667	74	0	36	1	48.6667	0.0019275	0.00194333	0.018753	79.6923	0	27.9231	13.2907	1		0 days 00:01:00.000000000
2070	2019-03-22 16:36:00	79.8	27	74	0	36	1	6	0.00194104	0.00194048	0.0186323	79.7692	0	27	13.285	1		0 days 00:01:00.000000000
2071	2019-03-22 16:37:00	79.8667	27.1333	74	0	36	1	59.3333	0.00195656	0.00194329	0.0183739	79.9231	0	27.0769	13.2746	1		0 days 00:01:00.000000000
2072	2019-03-22 16:38:00	78.4	27.2	74	0	36	1	22	0.00201789	0.0019753	0.0215321	78.4615	0	27.1538	13.2804	1		0 days 00:01:00.000000000
2073	2019-03-22 16:39:00	77.2	27	74	0	36	1	172.667	0.00204282	0.00250571	0.0262756	77.1539	0	27	13.2626	1		0 days 00:01:00.000000000
2074	2019-03-22 16:40:00	79.6667	27.1333	74	0	36	1	93.3333	0.00189886	0.00244158	0.0189895	79.6923	0	27.0769	13.2713	1		0 days 00:01:00.000000000
2075	2019-03-22 16:41:00	79.2667	27	74	0	36	1	8.66667	0.00199377	0.00196732	0.0197289	79.3077	0	27	13.2667	1		0 days 00:01:00.000000000
2076	2019-03-22 16:42:00	78.8	27.4	74	0	36	1	22.6667	0.0019545	0.0019664	0.0203935	78.7692	0	27.3846	13.2833	1		0 days 00:01:00.000000000
2077	2019-03-22 16:43:00	78	27	74	0	36	1	9.33333	0.00198767	0.00199507	0.0213914	78	0	27	13.2895	1		0 days 00:01:00.000000000
2078	2019-03-22 16:44:00	75.8667	27	74	0	36	1	90	0.00191049	0.0019749	0.0300742	75.9231	0	27	13.2884	1		0 days 00:01:00.000000000
2079	2019-03-22 16:45:00	76.1333	27	74	0	36	1	16.6667	0.00195684	0.00194656	0.0316869	76.1539	0	27	13.2857	1		0 days 00:01:00.000000000
2080	2019-03-22 16:46:00	77.4667	27	74	0	36	1	23.3333	0.00195261	0.00194674	0.0257083	77.4615	0	27	13.2775	1		0 days 00:01:00.000000000
2081	2019-03-22 16:47:00	77.4	27	74	0	36	1	34.6667	0.00207387	0.00243574	0.0240936	77.4615	0	27	13.2803	1		0 days 00:01:00.000000000
2082	2019-03-22 16:48:00	76.7333	27.1333	74	0	36	1	5.33333	0.0019592	0.00272411	0.0451631	76.7692	0	27.0769	13.293	1		0 days 00:01:00.000000000
2083	2019-03-22 16:49:00	77.8	27.6	74	0.2	36	1	42	0.00197643	0.00206787	0.0227031	77.8461	0	27.6154	13.2894	1		0 days 00:01:00.000000000
2084	2019-03-22 16:50:00	78.6	27	74	0.6	36	1	30	0.00195971	0.00196538	0.0208028	78.6923	0	27	13.2917	1		0 days 00:01:00.000000000
2085	2019-03-22 16:51:00	76	27	74	1	36	1	0	0.00186776	0.00191768	0.0294435	76	0	27	13.2992	1		0 days 00:01:00.000000000
2086	2019-03-22 16:52:00	75.1333	26.2667	74	1	35.8667	1	111.333	0.00200268	0.00193005	0.0351535	75.1539	0	26.2308	13.2816	1		0 days 00:01:00.000000000
2087	2019-03-22 16:53:00	76.5333	27	74	1	35.8667	1	84	0.00202762	0.00271947	0.0284635	76.4615	0	27	13.2601	1		0 days 00:01:00.000000000
2088	2019-03-22 16:54:00	77.6667	27	74	0.0666667	36	1	37.3333	0.00191636	0.00220524	0.0250653	77.6154	0	27	13.2566	1		0 days 00:01:00.000000000
2089	2019-03-22 16:55:00	77.8	27	74	0	36	1	11.3333	0.00195501	0.00193474	0.0244796	77.7692	0	27	13.2394	1		0 days 00:01:00.000000000
2090	2019-03-22 16:56:00	76.5333	27	74	0	36	1	70.6667	0.00197786	0.00198651	0.0283915	76.5385	0	27	13.2749	1		0 days 00:01:00.000000000
2091	2019-03-22 16:57:00	77.0667	26.7333	74	0	36	1	15.3333	0.00204633	0.0020081	0.0270361	77.0769	0	26.7692	13.2523	1		0 days 00:01:00.000000000
2092	2019-03-22 16:58:00	77.2	26.6	74	0	36	1	86	0.00196148	0.00199783	0.0249124	77.2308	0	26.6154	13.2593	1		0 days 00:01:00.000000000
2093	2019-03-22 16:59:00	76	27	74	0	35.9333	1	23.3333	0.00195818	0.00197343	0.0303033	75.9231	0	27	13.2555	1		0 days 00:01:00.000000000
2094	2019-03-22 17:00:00	76	27	74	0	35.8	1	52	0.00197574	0.00196547	0.0300805	76	0	27	13.2695	1		0 days 00:01:00.000000000
2095	2019-03-22 17:01:00	77.0667	26.8	74	0	36	1	33.3333	0.00196034	0.0020048	0.0265702	77.1539	0	26.8462	13.2649	1		0 days 00:01:00.000000000
2096	2019-03-22 17:02:00	77.1333	27	74	0.133333	35.9333	1	23.3333	0.00192238	0.00197745	0.0283358	77.1539	0	27	13.2575	1		0 days 00:01:00.000000000
2097	2019-03-22 17:03:00	76.4	27	74	1	35.8667	1	3.33333	0.00200737	0.00196215	0.0278963	76.3077	0	27	13.2761	1		0 days 00:01:00.000000000
2098	2019-03-22 17:04:00	76	26.4667	74	1	35.6	1	1.33333	0.00197821	0.00200048	0.0313818	76	0	26.4615	13.2669	1		0 days 00:01:00.000000000
2099	2019-03-22 17:05:00	75.7333	26	74	0.4	36	1	20	0.00212969	0.00269032	0.0413628	75.7692	0	26	13.293	1		0 days 00:01:00.000000000
2100	2019-03-22 17:06:00	75.6667	26.9333	74	0	36	1	48.6667	0.00202937	0.00331681	0.029278	75.6154	0	27	13.2922	1		0 days 00:01:00.000000000
2101	2019-03-22 17:07:00	74.8667	27	74	0	35.9333	1	46	0.00197223	0.00228344	0.0346902	74.8461	0	27	13.2865	1		0 days 00:01:00.000000000
2102	2019-03-22 17:08:00	74.8667	27	73.5333	0	36	1	24	0.00203084	0.00201278	0.0342065	74.8461	0	27	13.2826	1		0 days 00:01:00.000000000
2103	2019-03-22 17:09:00	74.4	26.2	73	0	35.9333	1	26	0.00197919	0.00201246	0.0400266	74.3846	0	26.1538	13.2946	1		0 days 00:01:00.000000000
2104	2019-03-22 17:10:00	74.8667	26	73	0	35.8	1	5.33333	0.00194211	0.00195288	0.0399407	74.9231	0	26	13.2864	1		0 days 00:01:00.000000000
2105	2019-03-22 17:11:00	76.9333	26	73	0	35.8667	1	86	0.00197164	0.00195157	0.0289263	76.9231	0	26	13.2679	1		0 days 00:01:00.000000000
2106	2019-03-22 17:12:00	76.9333	26	73	0	36	1	46.6667	0.00197248	0.00199075	0.0277148	76.9231	0	26	13.266	1		0 days 00:01:00.000000000
2107	2019-03-22 17:13:00	75.3333	26.0667	73	0	36	1	55.3333	0.00189736	0.0019634	0.0376917	75.3077	0	26	13.2659	1		0 days 00:01:00.000000000
2108	2019-03-22 17:14:00	75.9333	26.2	73	0	36	1	102.667	0.0019483	0.00191687	0.034402	76	0	26.1538	13.2549	1		0 days 00:01:00.000000000
2109	2019-03-22 17:15:00	74.6667	26.0667	73	0	36	1	25.3333	0.00194872	0.00194347	0.040747	74.6923	0	26	13.2416	1		0 days 00:01:00.000000000
2110	2019-03-22 17:16:00	75.8667	25.4667	73	0	36	1	13.3333	0.00198336	0.00198803	0.0619473	75.8461	0	25.4615	13.2308	1		0 days 00:01:00.000000000
2111	2019-03-22 17:17:00	75.0667	25	73	0	35.5333	1	10	0.00201566	0.00205406	0.0441037	75.0769	0	25	13.2004	1		0 days 00:01:00.000000000
2112	2019-03-22 17:18:00	76.4	25	73	0	35.0667	1	36	0.00203047	0.00267118	0.0444841	76.4615	0	25	13.1971	1		0 days 00:01:00.000000000
2113	2019-03-22 17:19:00	76	24.8667	73	0	35	1	34	0.0021234	0.0022546	0.0537229	76	0	24.8462	13.2335	1		0 days 00:01:00.000000000
2114	2019-03-22 17:20:00	75.8	26	73	0	35	1	0	0.00198117	0.00202937	0.0365318	75.8461	0	26	13.2189	1		0 days 00:01:00.000000000
2115	2019-03-22 17:21:00	77.4	24.5333	73	0	35	1	18.6667	0.00210146	0.00312529	0.0283718	77.4615	0	24.4615	13.1874	1		0 days 00:01:00.000000000
2116	2019-03-22 17:22:00	76.9333	24.0667	73	0	35	1	23.3333	0.00201522	0.00239215	0.0733893	76.9231	0	24.0769	13.1942	1		0 days 00:01:00.000000000
2117	2019-03-22 17:23:00	77	23.0667	73	0	35.0667	1	119.333	0.00209261	0.00205993	0.0715238	77	0	23	13.2039	1		0 days 00:01:00.000000000
2118	2019-03-22 17:24:00	76.8667	24	73	0	35.6667	1	164	0.00205469	0.00211229	0.0384307	76.9231	0	24	13.2054	1		0 days 00:01:00.000000000
2119	2019-03-22 17:25:00	75.7333	24	73	0	35.9333	1	56.6667	0.00208989	0.00207197	0.0469177	75.6923	0	24	13.2009	1		0 days 00:01:00.000000000
2120	2019-03-22 17:26:00	76.8667	24.0667	73	0	36	1	38.6667	0.00200921	0.00206778	0.0612384	76.8461	0	24	13.2062	1		0 days 00:01:00.000000000
2121	2019-03-22 17:27:00	76.8667	24.2667	73	0	36	1	0.666667	0.0021743	0.00250036	0.0391593	76.8461	0	24.2308	13.1956	1		0 days 00:01:00.000000000
2122	2019-03-22 17:28:00	76.9333	24.4	73	0	36	1	6	0.00204993	0.00260541	0.0347537	76.9231	0	24.3846	13.1951	1		0 days 00:01:00.000000000
2123	2019-03-22 17:29:00	77.8667	24.4667	73	0	36	1	31.3333	0.00200115	0.00239661	0.0313858	77.8461	0	24.4615	13.163	1		0 days 00:01:00.000000000
2124	2019-03-22 17:30:00	77.7333	24.2	73	0	36	1	254	0.00199361	0.00251046	0.0255725	77.6923	0	24.1538	13.155	1		0 days 00:01:00.000000000
2125	2019-03-22 17:31:00	77.7333	24	73	0	36	1	90	0.00192746	0.00204602	0.0292255	77.7692	0	24	13.1633	1		0 days 00:01:00.000000000
2126	2019-03-22 17:32:00	78.2	24	73	0	36	1	25.3333	0.00195021	0.00194165	0.0269729	78.2308	0	24	13.1786	1		0 days 00:01:00.000000000
2127	2019-03-22 17:33:00	79.2667	24	73	0	36	1	22	0.00195078	0.00196554	0.0192989	79.2308	0	24	13.1923	1		0 days 00:01:00.000000000
2128	2019-03-22 17:34:00	78.2667	23.4	73	0	36	1	12.6667	0.0019831	0.00199985	0.0230387	78.3846	0	23.3846	13.1943	1		0 days 00:01:00.000000000
2129	2019-03-22 17:35:00	77.3333	23.4667	73	0	36	1	75.3333	0.00201429	0.00202124	0.0319559	77.3846	0	23.4615	13.1878	1		0 days 00:01:00.000000000
2130	2019-03-22 17:36:00	77.1333	24	73	0	36	1	79.3333	0.00198782	0.00200006	0.0293905	77.1539	0	24	13.1688	1		0 days 00:01:00.000000000
2131	2019-03-22 17:37:00	77.6667	24	73	0	36	1	35.3333	0.00200831	0.00200252	0.0289504	77.7692	0	24	13.1554	1		0 days 00:01:00.000000000
2132	2019-03-22 17:38:00	77.5333	24	73	0	36	1	0	0.00200816	0.00204485	0.0284705	77.6154	0	24	13.1518	1		0 days 00:01:00.000000000
2133	2019-03-22 17:39:00	77.3333	24.2667	73	0	36	1	52.6667	0.00204123	0.00204173	0.0304276	77.3077	0	24.2308	13.1609	1		0 days 00:01:00.000000000
2134	2019-03-22 17:40:00	77.8	25.7333	73	0	36	1	18	0.00196621	0.00202027	0.0249474	77.7692	0	25.7692	13.1884	1		0 days 00:01:00.000000000
2135	2019-03-22 17:41:00	77.9333	25.0667	73	0	36	1	49.3333	0.002007	0.00197962	0.0239117	77.9231	0	25	13.196	1		0 days 00:01:00.000000000
2136	2019-03-22 17:42:00	78.1333	25	73	0	36	1	62.6667	0.00200658	0.0020019	0.0273179	78.0769	0	25	13.1906	1		0 days 00:01:00.000000000
2137	2019-03-22 17:43:00	78.1333	25	73	0	36	1	103.333	0.00188188	0.00198245	0.0260132	78.1539	0	25	13.1727	1		0 days 00:01:00.000000000
2138	2019-03-22 17:44:00	77.8	25	73	0	36	1	82	0.00204885	0.00201103	0.0298101	77.8461	0	25	13.1752	1		0 days 00:01:00.000000000
2139	2019-03-22 17:45:00	76.9333	24.2667	73	0	36	1	4.66667	0.00199773	0.00203603	0.0425523	76.9231	0	24.2308	13.1919	1		0 days 00:01:00.000000000
2140	2019-03-22 17:46:00	77.1333	25.4	73	0	36	1	2	0.00194592	0.0019958	0.0408196	77.1539	0	25.3846	13.186	1		0 days 00:01:00.000000000
2141	2019-03-22 17:47:00	77.4	25	73	0	36	1	32	0.00199903	0.00197553	0.0276405	77.4615	0	25	13.2131	1		0 days 00:01:00.000000000
2142	2019-03-22 17:48:00	77.3333	25	73	0	36	1	2	0.00204337	0.00199556	0.0318765	77.3077	0	25	13.1885	1		0 days 00:01:00.000000000
2143	2019-03-22 17:49:00	77.7333	25	73	0	36	1	47.3333	0.00196242	0.00203166	0.0273572	77.7692	0	25	13.1943	1		0 days 00:01:00.000000000
2144	2019-03-22 17:50:00	77.2	25	73	0	36	1	0	0.00193009	0.00198945	0.0318698	77.2308	0	25	13.199	1		0 days 00:01:00.000000000
2145	2019-03-22 17:51:00	78.2	24.8	73	0	36	1	88	0.00189649	0.00192869	0.0273256	78.1539	0	24.8462	13.2084	1		0 days 00:01:00.000000000
2146	2019-03-22 17:52:00	78.4	25	73	0	36	1	78.6667	0.0020451	0.00198399	0.0265304	78.3846	0	25	13.2092	1		0 days 00:01:00.000000000
2147	2019-03-22 17:53:00	76.7333	25.0667	73	0	36	1	16.6667	0.00194506	0.0020334	0.038181	76.7692	0	25.0769	13.2299	1		0 days 00:01:00.000000000
2148	2019-03-22 17:54:00	78.6	26.4	73	0	36	1	246	0.00199	0.00196002	0.0230192	78.6154	0	26.3846	13.2289	1		0 days 00:01:00.000000000
2149	2019-03-22 17:56:00	79	25	73	1	36	1	18.75										0 days 00:02:00.000000000
2150	2019-03-22 17:57:00	79.4	25.6	73	1	36	1	10										0 days 00:01:00.000000000
2151	2019-03-22 17:58:00	79.5333	26	73	1	36	1	6.66667										0 days 00:01:00.000000000
2152	2019-03-22 17:59:00	79.4667	25.2	73	1	36	1	9.33333	0.00191111	0.00196586	0.0210893	79.4615	0	25.1538	13.2181	1		0 days 00:01:00.000000000
2153	2019-03-22 18:00:00	79.8667	25.4	73	1	36	1	70.6667	0.00191541	0.00192737	0.0194489	79.9231	0	25.3846	13.2212	1		0 days 00:01:00.000000000
2154	2019-03-22 18:01:00	79.7333	25.1333	73	1	36	1	190.667	0.0019534	0.00195034	0.0189787	79.6923	0	25.0769	13.218	1		0 days 00:01:00.000000000
2155	2019-03-22 18:02:00	79.8	25	73	1	36	1	114.667	0.00196608	0.00197731	0.0212405	79.7692	0	25	13.2317	1		0 days 00:01:00.000000000
2156	2019-03-22 18:03:00	78.4	25.0667	73	0.533333	36	1	1.33333	0.00197355	0.00203616	0.0257458	78.3846	0	25.0769	13.1993	1		0 days 00:01:00.000000000
2157	2019-03-22 18:04:00	80.2667	26.3333	73	0	36	1	24.6667	0.00207836	0.00292719	0.0229154	80.1539	0	26.3846	13.1659	1		0 days 00:01:00.000000000
2158	2019-03-22 18:05:00	80.4	25.7333	73	0	36	1	83.3333	0.00193989	0.0026043	0.0173486	80.3846	0	25.7692	13.1679	1		0 days 00:01:00.000000000
2159	2019-03-22 18:06:00	80.9333	25.4667	73	0	36	1	252.667	0.00200861	0.0020064	0.015284	81	0	25.4615	13.1735	1		0 days 00:01:00.000000000
2160	2019-03-22 18:07:00	81.0667	25	73	0	36	1	38.6667	0.00207096	0.00260472	0.0154133	81.0769	0	25	13.1999	1		0 days 00:01:00.000000000
2161	2019-03-22 18:08:00	81	25	73	0	36	1	44	0.0019098	0.00249038	0.0156507	81	0	25	13.2176	1		0 days 00:01:00.000000000
2162	2019-03-22 18:09:00	80.9333	25.0667	73	0	36	1	58	0.0019543	0.00198835	0.0160116	81	0	25	13.2368	1		0 days 00:01:00.000000000
2163	2019-03-22 18:10:00	81.1333	25	73	0	36	1	84	0.00187737	0.00193526	0.0151019	81.0769	0	25	13.2507	1		0 days 00:01:00.000000000
2164	2019-03-22 18:11:00	81	25	73	0	36	1	35.3333	0.00192528	0.00191676	0.0157683	81	0	25	13.2557	1		0 days 00:01:00.000000000
2165	2019-03-22 18:12:00	81.0667	25	73	0	36	1	28	0.00193445	0.00192205	0.0166006	81	0	25	13.251	1		0 days 00:01:00.000000000
2166	2019-03-22 18:13:00	81.1333	25	73	0	36	1	21.3333	0.00195057	0.00195821	0.015935	81.0769	0	25	13.2785	1		0 days 00:01:00.000000000
2167	2019-03-22 18:14:00	79.6667	25	73	0	36	1	0.666667	0.0020585	0.00204441	0.0297624	79.6923	0	25	13.2703	1		0 days 00:01:00.000000000
2168	2019-03-22 18:15:00	80.0667	26.6667	73	0	36	1	38.6667	0.00206258	0.00207685	0.0192485	80.0769	0	26.6923	13.2788	1		0 days 00:01:00.000000000
2169	2019-03-22 18:16:00	81.0667	27	73	0	36	1	38	0.00200271	0.00205015	0.0152528	81.0769	0	27	13.283	1		0 days 00:01:00.000000000
2170	2019-03-22 18:17:00	80.4667	26.0667	73	0	36	1	20.6667	0.00198091	0.00202044	0.018924	80.4615	0	26	13.3003	1		0 days 00:01:00.000000000
2171	2019-03-22 18:18:00	80.4667	26	73	0	36	1	48	0.00197028	0.00200713	0.0177018	80.4615	0	26	13.2833	1		0 days 00:01:00.000000000
2172	2019-03-22 18:19:00	80.8	25.6	73	0.266667	36	1	2.66667	0.00203008	0.00200695	0.0188523	80.8461	0	25.6154	13.2805	1		0 days 00:01:00.000000000
2173	2019-03-22 18:20:00	81.1333	25	72.5333	0.6	36	1	0	0.0020254	0.00242332	0.0167633	81.1539	0	25	13.2838	1		0 days 00:01:00.000000000
2174	2019-03-22 18:21:00	81.2667	25	72	0	36	1	27.3333	0.00200026	0.00259931	0.01551	81.2308	0	25	13.2822	1		0 days 00:01:00.000000000
2175	2019-03-22 18:22:00	81.8667	25.7333	72	0.8	36	1	10.6667	0.00201754	0.00209385	0.0150028	81.9231	0	25.7692	13.279	1		0 days 00:01:00.000000000
2176	2019-03-22 18:23:00	80.6	25.7333	72	1	36	1	28.6667	0.00210344	0.00208853	0.0272117	80.6154	0	25.6923	13.2731	1		0 days 00:01:00.000000000
2177	2019-03-22 18:24:00	82	27.1333	72	0	36	1	4.66667	0.00198256	0.00280004	0.0140801	82	0	27.0769	13.2816	1		0 days 00:01:00.000000000
2178	2019-03-22 18:25:00	82	27.1333	72	0	36	1	178	0.00218251	0.00229718	0.0140475	82.0769	0	27.0769	13.2465	1		0 days 00:01:00.000000000
2179	2019-03-22 18:26:00	81.2667	25.8	72	0.866667	35.8667	1	49.3333	0.00329437	0.00413818	0.0265737	81.1539	0	25.7692	11.4859	1		0 days 00:01:00.000000000
2180	2019-03-22 18:27:00	87.1333	25.7333	72	1	35	1	7.33333	0.0208979	0.0234855	0.0388113	86.6923	0	25.7692	10.1779	1		0 days 00:01:00.000000000
2181	2019-03-22 18:28:00	88.6667	24.8	72	0.333333	35	1	25.3333	0.00497181	0.0290929	0.0249429	88.4615	0	24.7692	10.3416	1		0 days 00:01:00.000000000
2182	2019-03-22 18:29:00	91.9333	25.8	72	0	35	1	310.667	0.00331354	0.0076915	0.0265772	92.1539	0	25.8462	11.2977	1		0 days 00:01:00.000000000
2183	2019-03-22 18:30:00	85	26.4	72	0	35	1	290.667	0.00248436	0.00308064	0.0186245	85	0	26.4615	10.758	1		0 days 00:01:00.000000000
2184	2019-03-22 18:31:00	84.4667	26.6667	72	0	35	1	40.6667	0.00274924	0.00264745	0.0185776	84.5385	0	26.6154	10.721	1		0 days 00:01:00.000000000
2185	2019-03-22 18:32:00	84.9333	28.2667	72	0	35	1	40.6667	0.00305528	0.00295848	0.019428	84.9231	0	28.2308	10.5501	1		0 days 00:01:00.000000000
2186	2019-03-22 18:33:00	85.9333	28.4	72	0	35	1	82.6667	0.00327235	0.00326417	0.0189442	85.7692	0	28.3846	10.4459	1		0 days 00:01:00.000000000
2187	2019-03-22 18:34:00	85.4	28.5333	72	0	35	1	34	0.00362062	0.00345401	0.0213155	85.4615	0	28.5385	10.418	1		0 days 00:01:00.000000000
2188	2019-03-22 18:35:00	83.8	28.1333	72	0	35	1	70.6667	0.00387828	0.00355816	0.022487	83.8461	0	28.0769	10.357	1		0 days 00:01:00.000000000
2189	2019-03-22 18:36:00	85.2667	27.8667	72	0.0666667	35	1	8	0.00471052	0.00441103	0.0236761	85.1539	0	27.9231	10.4098	1		0 days 00:01:00.000000000
2190	2019-03-22 18:37:00	87.9333	25.9333	72	1	35	1	4.66667	0.00355097	0.00519013	0.0508123	87.6923	0	26	11.2945	1		0 days 00:01:00.000000000
2191	2019-03-22 18:38:00	85.6	26.5333	72	0.0666667	35	1	74.6667	0.00552602	0.00504002	0.0255253	85.3077	0	26.5385	10.5862	1		0 days 00:01:00.000000000
2192	2019-03-22 18:39:00	85.9333	26.3333	72	0	35	1	28.6667	0.00333184	0.00598528	0.0369548	85.5385	0	26.3077	9.90001	1		0 days 00:01:00.000000000
2193	2019-03-22 18:40:00	86.6	26.8667	72	0	35	1	12	0.00307393	0.00444273	0.017873	86.6154	0	26.9231	10.131	1		0 days 00:01:00.000000000
2194	2019-03-22 18:41:00	86.2	26.5333	72	0	35	1	30	0.00518432	0.00681377	0.0284253	86.0769	0	26.6154	9.5078	1		0 days 00:01:00.000000000
2195	2019-03-22 18:42:00	86.6667	26.8	72	0	35	1	22.6667	0.00418701	0.00594618	0.0171679	86.7692	0	26.8462	9.47791	1		0 days 00:01:00.000000000
2196	2019-03-22 18:43:00	87.6	27	72	0	35	1	23.3333	0.00315472	0.00390931	0.0131854	87.5385	0	27	9.42292	1		0 days 00:01:00.000000000
2197	2019-03-22 18:44:00	88.1333	26.8	72	0	35	1	3.33333	0.00272991	0.00304731	0.0110735	88.1539	0	26.8462	9.40477	1		0 days 00:01:00.000000000
2198	2019-03-22 18:45:00	87.1333	26	72	0	35	1	47.3333	0.00255999	0.0026477	0.0133502	87.2308	0	26	9.41447	1		0 days 00:01:00.000000000
2199	2019-03-22 18:46:00	87.4	25.8	72	0	35	1	54.6667	0.00243749	0.0025521	0.0150445	87.4615	0	25.7692	9.44143	1		0 days 00:01:00.000000000
2200	2019-03-22 18:47:00	87.3333	26	72	0	35	1	9.33333	0.00236933	0.00243923	0.0120649	87.3846	0	26	9.49592	1		0 days 00:01:00.000000000
2201	2019-03-22 18:48:00	87	24.7333	72	0	35	1	6	0.00247202	0.00250665	0.0157648	87	0	24.6923	9.56284	1		0 days 00:01:00.000000000
2202	2019-03-22 18:49:00	87.0667	24.8667	72	0	35	1	4	0.00226929	0.00248183	0.0172666	87.1539	0	24.9231	9.50927	1		0 days 00:01:00.000000000
2203	2019-03-22 18:50:00	87.0667	23.6667	72	0	35	1	14.6667	0.00224115	0.00231121	0.0158913	87.0769	0	23.6923	9.48569	1		0 days 00:01:00.000000000
2204	2019-03-22 18:51:00	88.0667	25.2	72	0	35	1	23.3333	0.0022862	0.00225031	0.0093634	88.1539	0	25.2308	9.55783	1		0 days 00:01:00.000000000
2205	2019-03-22 18:52:00	85.9333	25.1333	72	0	35	1	81.3333	0.00218822	0.00226916	0.0188015	85.9231	0	25.0769	9.60266	1		0 days 00:01:00.000000000
2206	2019-03-22 18:53:00	83.4667	25.2667	72	0	35	1	0.666667	0.00235176	0.00249392	0.0265818	83.2308	0	25.3077	9.93949	1		0 days 00:01:00.000000000
2207	2019-03-22 18:54:00	85	27.6667	72	0	35	1	13.3333	0.0024537	0.00242228	0.0187311	85.0769	0	27.6923	9.94569	1		0 days 00:01:00.000000000
2208	2019-03-22 18:55:00	84.3333	26.5333	72	0	35	1	17.3333	0.00255854	0.00257141	0.0250034	84.1539	0	26.5385	9.93059	1		0 days 00:01:00.000000000
2209	2019-03-22 18:56:00	85	26	72	0	35	1	72	0.00235303	0.00249421	0.0136826	85	0	26	9.93115	1		0 days 00:01:00.000000000
2210	2019-03-22 18:57:00	86	26	72	0	35	1	68	0.00239053	0.00239185	0.0104197	86	0	26	9.92128	1		0 days 00:01:00.000000000
2211	2019-03-22 18:58:00	85.6	25.9333	72	0	35	1	60.6667	0.0025751	0.00247704	0.0120077	85.6154	0	26	9.96019	1		0 days 00:01:00.000000000
2212	2019-03-22 18:59:00	85.4	26	72	0	35	1	73.3333	0.00273138	0.00262003	0.0201683	85.3077	0	26	9.91213	1		0 days 00:01:00.000000000
2213	2019-03-22 19:00:00	85.4667	26.1333	72	0	35	1	8	0.00279824	0.00276068	0.0110342	85.4615	0	26.0769	9.95583	1		0 days 00:01:00.000000000
2214	2019-03-22 19:01:00	83.6667	25.9333	72	0	35	1	1.33333	0.00271018	0.00290054	0.0242578	83.6154	0	25.9231	9.8355	1		0 days 00:01:00.000000000
2215	2019-03-22 19:02:00	85.3333	28.1333	72	0	35	1	0	0.00272531	0.002813	0.0157381	85.3077	0	28.1538	9.6497	1		0 days 00:01:00.000000000
2216	2019-03-22 19:03:00	85.4667	27.9333	72	0	35	1	32.6667	0.00312862	0.00290384	0.0129702	85.4615	0	27.9231	9.86766	1		0 days 00:01:00.000000000
2217	2019-03-22 19:04:00	85.3333	26.4	72	0	35	1	75.3333	0.00315907	0.00310985	0.0121265	85.3846	0	26.3846	9.96614	1		0 days 00:01:00.000000000
2218	2019-03-22 19:05:00	84.4667	25.7333	72	0	35	1	170.667	0.0026834	0.00304452	0.013278	84.4615	0	25.7692	9.8073	1		0 days 00:01:00.000000000
2219	2019-03-22 19:06:00	85.0667	24.6	72	0	35	1	23.3333	0.00251172	0.00263492	0.0114934	85.0769	0	24.6154	9.694	1		0 days 00:01:00.000000000
2220	2019-03-22 19:07:00	84.2	25.6	72	0	35	1	196.667	0.00262751	0.00256821	0.0117941	84.2308	0	25.6154	9.75251	1		0 days 00:01:00.000000000
2221	2019-03-22 19:08:00	84.8667	25.8	72	0	35	1	42	0.0026233	0.00318853	0.0127307	84.7692	0	25.8462	9.73392	1		0 days 00:01:00.000000000
2222	2019-03-22 19:09:00	84.0667	25.1333	72	0	35	1	38	0.00298312	0.00317938	0.0168099	84	0	25.0769	9.90273	1		0 days 00:01:00.000000000
2223	2019-03-22 19:10:00	83.1333	24.8	72	0	35	1	6.66667	0.00277894	0.00337893	0.0215325	83.0769	0	24.7692	9.9338	1		0 days 00:01:00.000000000
2224	2019-03-22 19:11:00	84.9333	27.4	72	0	35	1	54	0.00260023	0.00319978	0.0108942	85	0	27.3846	9.8504	1		0 days 00:01:00.000000000
2225	2019-03-22 19:12:00	84.8	26.9333	72	0	35	1	29.3333	0.00251649	0.00263567	0.0117398	84.8461	0	27	9.79741	1		0 days 00:01:00.000000000
2226	2019-03-22 19:13:00	84.2667	26.2667	72	0	35	1	120.667	0.0025818	0.00259198	0.0108393	84.2308	0	26.2308	9.89026	1		0 days 00:01:00.000000000
2227	2019-03-22 19:14:00	84.4	26.3333	72	0	35	1	6.66667	0.00264804	0.00324133	0.0118589	84.3846	0	26.3077	9.99121	1		0 days 00:01:00.000000000
2228	2019-03-22 19:15:00	84.4667	26	72	0	35	1	1.33333	0.00279343	0.00285072	0.0115177	84.4615	0	26	10.072	1		0 days 00:01:00.000000000
2229	2019-03-22 19:16:00	84.2	25.6667	72	0	35	1	87.3333	0.00326725	0.00352062	0.0132185	84.1539	0	25.6923	10.1034	1		0 days 00:01:00.000000000
2230	2019-03-22 19:17:00	84.3333	25.5333	72	0	35	1	153.333	0.0034796	0.00468132	0.0125293	84.3077	0	25.5385	10.1666	1		0 days 00:01:00.000000000
2231	2019-03-22 19:18:00	83.6	25.6	72	0	35	1	45.3333	0.00304952	0.00355963	0.0127354	83.6154	0	25.6154	10.0751	1		0 days 00:01:00.000000000
2232	2019-03-22 19:19:00	83.8667	26	72	0	35	1	198	0.00310291	0.00309913	0.0141969	83.9231	0	26	10.0452	1		0 days 00:01:00.000000000
2233	2019-03-22 19:20:00	84.1333	25.8	72	0	35	1	80.6667	0.00316511	0.00339443	0.0125261	84.0769	0	25.8462	10.0168	1		0 days 00:01:00.000000000
2234	2019-03-22 19:21:00	82.6	25.2667	72	0	35	1	72	0.00313993	0.00379349	0.0159778	82.6154	0	25.2308	10.1805	1		0 days 00:01:00.000000000
2235	2019-03-22 19:22:00	83.4	26.4667	72	0	35	1	118	0.00287217	0.00314681	0.0192682	83.4615	0	26.5385	10.0236	1		0 days 00:01:00.000000000
2236	2019-03-22 19:23:00	84	26	72	0	35	1	20.6667	0.00308802	0.00305438	0.0123693	84	0	26	10.0531	1		0 days 00:01:00.000000000
2237	2019-03-22 19:24:00	84.7333	26	72	0	35	1	1.33333	0.00309184	0.00308232	0.0113133	84.7692	0	26	10.0486	1		0 days 00:01:00.000000000
2238	2019-03-22 19:25:00	84.1333	26.3333	72	0	35	1	20	0.00311141	0.00312657	0.0111906	84.0769	0	26.3077	10.0832	1		0 days 00:01:00.000000000
2239	2019-03-22 19:26:00	84.8667	26.3333	72	0	35	1	0.666667	0.00330532	0.00319168	0.010324	84.9231	0	26.3077	10.1407	1		0 days 00:01:00.000000000
2240	2019-03-22 19:27:00	84.6667	26.0667	72	0	35	1	18	0.00341927	0.00336795	0.0121773	84.6923	0	26	10.1179	1		0 days 00:01:00.000000000
2241	2019-03-22 19:28:00	85.0667	26.2667	72	0	35	1	15.3333	0.00315276	0.00333279	0.0103957	85.0769	0	26.2308	10.1012	1		0 days 00:01:00.000000000
2242	2019-03-22 19:29:00	83.8	24.9333	72	0	35	1	12	0.00288099	0.00307037	0.0142851	83.6923	0	24.9231	10.1501	1		0 days 00:01:00.000000000
2243	2019-03-22 19:30:00	85.6	27.4	72	0	35	1	149.333	0.00299057	0.00298111	0.0115388	85.5385	0	27.3846	10.1288	1		0 days 00:01:00.000000000
2244	2019-03-22 19:31:00	85.2667	26.0667	72	0	35	1	145.333	0.00300196	0.0030125	0.0111963	85.3077	0	26	10.0861	1		0 days 00:01:00.000000000
2245	2019-03-22 19:32:00	85.5333	26.6667	71.5333	0	35	1	49.3333	0.0030229	0.00304828	0.0117537	85.3846	0	26.6923	10.0892	1		0 days 00:01:00.000000000
2246	2019-03-22 19:33:00	84.6667	25.3333	71	0	35	1	29.3333	0.00309215	0.00302634	0.0179613	84.5385	0	25.3077	10.0769	1		0 days 00:01:00.000000000
2247	2019-03-22 19:34:00	85.3333	25	71	0	35	1	50.6667	0.00313629	0.00318991	0.0222584	85.2308	0	25	10.0343	1		0 days 00:01:00.000000000
2248	2019-03-22 19:35:00	83.6667	24.3333	71	0	35	1	332.667	0.00310932	0.0032276	0.0209088	83.6923	0	24.3077	10.0519	1		0 days 00:01:00.000000000
2249	2019-03-22 19:36:00	84.5333	26.8667	71	0	35	1	60.6667	0.00289242	0.00308224	0.0126354	84.5385	0	26.9231	9.98011	1		0 days 00:01:00.000000000
2250	2019-03-22 19:37:00	84.4	25.8667	71	0	35	1	40	0.00256955	0.00278485	0.0126426	84.3846	0	25.8462	9.94477	1		0 days 00:01:00.000000000
2251	2019-03-22 19:38:00	83.8	24.8	71	0	35	1	46.6667	0.002738	0.00269972	0.0120969	83.8461	0	24.8462	9.98226	1		0 days 00:01:00.000000000
2252	2019-03-22 19:39:00	84.0667	25.6667	71	0	35	1	38	0.00282815	0.00279173	0.0116177	84	0	25.6923	9.99249	1		0 days 00:01:00.000000000
2253	2019-03-22 19:40:00	84.3333	25.7333	71	0	35	1	139.333	0.00282391	0.00281595	0.0131191	84.3077	0	25.7692	10.0297	1		0 days 00:01:00.000000000
2254	2019-03-22 19:41:00	84.2	24.6667	71	0	35	1	30.6667	0.00258813	0.00276404	0.0142822	84.1539	0	24.6923	9.94587	1		0 days 00:01:00.000000000
2255	2019-03-22 19:42:00	84.1333	24.4	71	0	35	1	244.667	0.00244195	0.00253468	0.0130069	84.0769	0	24.3846	9.87664	1		0 days 00:01:00.000000000
2256	2019-03-22 19:43:00	84	24.5333	71	0	35	1	234.667	0.00228409	0.00235257	0.0113918	84	0	24.5385	9.89105	1		0 days 00:01:00.000000000
2257	2019-03-22 19:44:00	84.6667	24.7333	71	0	35	1	68.6667	0.0025604	0.00240137	0.0112269	84.6923	0	24.7692	9.99111	1		0 days 00:01:00.000000000
2258	2019-03-22 19:45:00	85.0667	24.6	71	0	35	1	36.6667	0.00284968	0.00270957	0.0100082	85	0	24.6154	10.0213	1		0 days 00:01:00.000000000
2259	2019-03-22 19:46:00	84	25.5333	71	0	35	1	10.6667	0.00295396	0.00295577	0.0214467	84	0	25.5385	10.1687	1		0 days 00:01:00.000000000
2260	2019-03-22 19:47:00	84.8667	27.5333	71	0	35	1	37.3333	0.00324814	0.00317554	0.0118955	84.7692	0	27.6154	10.2179	1		0 days 00:01:00.000000000
2261	2019-03-22 19:48:00	84.6667	27.7333	71	0	35	1	13.3333	0.00316811	0.00314628	0.0145499	84.6154	0	27.6923	10.2739	1		0 days 00:01:00.000000000
2262	2019-03-22 19:49:00	83.8	26.2667	71	0	35	1	4	0.00316567	0.00317573	0.0233527	83.6154	0	26.3077	10.0604	1		0 days 00:01:00.000000000
2263	2019-03-22 19:50:00	83.7333	25	71	0	35	1	24	0.00348542	0.00335621	0.0144506	83.7692	0	25	10.2093	1		0 days 00:01:00.000000000
2264	2019-03-22 19:51:00	83.7333	25.8	71	0	35	1	20	0.00374033	0.00406676	0.013361	83.6923	0	25.8462	10.2484	1		0 days 00:01:00.000000000
2265	2019-03-22 19:52:00	84.4667	25.9333	71	0	35	1	61.3333	0.00346303	0.00454166	0.0122521	84.4615	0	26	10.2515	1		0 days 00:01:00.000000000
2266	2019-03-22 19:53:00	84.6667	26.2667	71	0	35	1	0	0.00344999	0.00404006	0.0130621	84.6154	0	26.3077	10.1845	1		0 days 00:01:00.000000000
2267	2019-03-22 19:54:00	83.1333	26.2	71	0	35	1	53.3333	0.00263187	0.0036666	0.0152653	83.1539	0	26.1538	10.1316	1		0 days 00:01:00.000000000
2268	2019-03-22 19:55:00	85.2667	26.1333	71	0	35	1	38	0.0025752	0.00278669	0.0110246	85.2308	0	26.0769	9.95368	1		0 days 00:01:00.000000000
2269	2019-03-22 19:56:00	85.6	25.6667	71	0	35	1	49.3333	0.0024596	0.00256682	0.0105476	85.6154	0	25.6923	9.93733	1		0 days 00:01:00.000000000
2270	2019-03-22 19:57:00	84.4667	25.6	71	0	35	1	0.666667	0.00224017	0.00280056	0.0109821	84.4615	0	25.6154	9.83067	1		0 days 00:01:00.000000000
2271	2019-03-22 19:58:00	84.2667	26	71	0	35	1	0	0.00225494	0.00353524	0.0111113	84.2308	0	26	9.8931	1		0 days 00:01:00.000000000
2272	2019-03-22 19:59:00	85.2667	25.4	71	0	35	1	8	0.00223416	0.00254804	0.0117801	85.1539	0	25.3846	9.97126	1		0 days 00:01:00.000000000
2273	2019-03-22 20:00:00	84.7333	24.8	71	0	35	1	6.66667	0.00280225	0.00248381	0.0181369	84.5385	0	24.8462	10.094	1		0 days 00:01:00.000000000
2274	2019-03-22 20:01:00	84.8667	24	71	0	35	1	26.6667	0.00293719	0.00292328	0.0186386	84.7692	0	24	10.1166	1		0 days 00:01:00.000000000
2275	2019-03-22 20:02:00	84.6667	24.4	71	0	35	1	10	0.00296555	0.0030354	0.0210288	84.6154	0	24.3846	10.1225	1		0 days 00:01:00.000000000
2276	2019-03-22 20:03:00	85.7333	26.9333	71	0	35	1	2.66667	0.00343468	0.00323386	0.0115993	85.6154	0	27	10.1706	1		0 days 00:01:00.000000000
2277	2019-03-22 20:04:00	85.5333	26.4667	71	0	35	1	13.3333	0.00340196	0.00337978	0.0193777	85.3077	0	26.4615	9.84272	1		0 days 00:01:00.000000000
2278	2019-03-22 20:05:00	87.6	26.4667	71	0	35	1	30.6667	0.00328425	0.00352534	0.0136153	87.3846	0	26.4615	9.85182	1		0 days 00:01:00.000000000
2279	2019-03-22 20:06:00	86	25.5333	71	0.2	35	1	68.6667	0.00305794	0.00312746	0.0257086	85.8461	0	25.5385	10.059	1		0 days 00:01:00.000000000
2280	2019-03-22 20:07:00	85.8667	24.4	71	0	35	1	10.6667	0.00306367	0.00302401	0.0240458	85.6154	0	24.3846	10.2589	1		0 days 00:01:00.000000000
2281	2019-03-22 20:08:00	85.0667	24.5333	71	0	35	1	11.3333	0.00348872	0.00331226	0.0195851	84.9231	0	24.5385	10.3251	1		0 days 00:01:00.000000000
2282	2019-03-22 20:09:00	85.9333	24.7333	71	0	35	1	46	0.00382204	0.00364254	0.0136954	85.9231	0	24.7692	10.2443	1		0 days 00:01:00.000000000
2283	2019-03-22 20:10:00	86.1333	25.2	71	0	35	1	94.6667	0.0034546	0.00369289	0.0158968	86	0	25.1538	10.0443	1		0 days 00:01:00.000000000
2284	2019-03-22 20:11:00	86.6	24.8667	71	0	35	1	38	0.00313121	0.00348895	0.0208111	86.5385	0	24.9231	10.0003	1		0 days 00:01:00.000000000
2285	2019-03-22 20:12:00	87.3333	25.8	71	0	35	1	16.6667	0.00287035	0.00321488	0.0245842	87.3846	0	25.7692	9.89058	1		0 days 00:01:00.000000000
2286	2019-03-22 20:13:00	90.6	28.8667	71	0	35	1	7.33333	0.00251139	0.00306691	0.0222601	90.6923	0	28.9231	9.55453	1		0 days 00:01:00.000000000
2287	2019-03-22 20:14:00	90.1333	26.3333	71	0	35	1	18.6667	0.00657347	0.00704663	0.026882	90.1539	0	26.4615	8.92062	1		0 days 00:01:00.000000000
2288	2019-03-22 20:15:00	86.7333	16.9333	71	0	35	1	22.6667	0.0145785	0.0217895	0.0500504	86.5385	0	17	15.1786	1		0 days 00:01:00.000000000
2289	2019-03-22 20:16:00	81.6667	19.6667	71	0	35	1	82.6667	0.00342128	0.0102902	0.0261524	81.6154	0	19.6923	15.3161	1		0 days 00:01:00.000000000
2290	2019-03-22 20:17:00	82	28.9333	71	0	35	1	88.6667	0.00335238	0.00368423	0.0232478	82	0	28.9231	15.5752	1		0 days 00:01:00.000000000
2291	2019-03-22 20:18:00	82.8667	26.7333	71	0	34.8	1	53.3333	0.00305326	0.00352503	0.0214315	82.7692	0	26.6923	15.8809	1		0 days 00:01:00.000000000
2292	2019-03-22 20:19:00	82.7333	25.6667	71	0.133333	34.0667	1	14	0.00332312	0.00341725	0.0208199	82.6923	0	25.7692	16.096	1		0 days 00:01:00.000000000
2293	2019-03-22 20:20:00	81.4	23	71	0.466667	34	1	58.6667	0.00325515	0.00346106	0.0242705	81.4615	0	22.9231	16.1889	1		0 days 00:01:00.000000000
2294	2019-03-22 20:21:00	82.0667	26.4	71	0.466667	34	1	111.333	0.0032406	0.00383325	0.0228549	82.1539	0	26.3846	16.2258	1		0 days 00:01:00.000000000
2295	2019-03-22 20:22:00	81.7333	26.7333	71	0	34	1	72	0.00346769	0.00380646	0.0240861	81.7692	0	26.7692	16.1662	1		0 days 00:01:00.000000000
2296	2019-03-22 20:23:00	81.0667	24.8	71	0	34.2	1	88	0.0034522	0.00368347	0.0259813	81	0	24.7692	16.0593	1		0 days 00:01:00.000000000
2297	2019-03-22 20:24:00	81.2	24.4	71	0	35	1	136	0.00494772	0.00488963	0.0243139	81.2308	0	24.3846	16.6781	1		0 days 00:01:00.000000000
2298	2019-03-22 20:25:00	81.5333	24.0667	71	0	35	1	24	0.00283236	0.00481886	0.021681	81.4615	0	24.0769	16.935	1		0 days 00:01:00.000000000
2299	2019-03-22 20:26:00	81.0667	23.1333	71	0	35	1	61.3333	0.00241675	0.00307227	0.0256707	81.1539	0	23.1538	16.9764	1		0 days 00:01:00.000000000
2300	2019-03-22 20:27:00	80.9333	25.2	71	0	35	1	70.6667	0.00251314	0.00253466	0.023389	81	0	25.1538	16.9137	1		0 days 00:01:00.000000000
2301	2019-03-22 20:28:00	81.6667	24.1333	71	0	35	1	266.667	0.00251877	0.00289801	0.0219377	81.6923	0	24.0769	16.9378	1		0 days 00:01:00.000000000
2302	2019-03-22 20:29:00	82.3333	24.3333	71	0	35	1	92.6667	0.00234151	0.0029294	0.0180984	82.3846	0	24.3077	17.0561	1		0 days 00:01:00.000000000
2303	2019-03-22 20:30:00	82.8667	25.3333	71	0	35	1	10.6667	0.00227985	0.00239776	0.014155	82.8461	0	25.3077	17.1032	1		0 days 00:01:00.000000000
2304	2019-03-22 20:31:00	83.7333	25.7333	71	0	35	1	5.33333	0.00233298	0.00232514	0.0129656	83.7692	0	25.7692	17.1774	1		0 days 00:01:00.000000000
2305	2019-03-22 20:32:00	84.1333	26	71	0	35	1	106.667	0.00235009	0.00236773	0.0132572	84.1539	0	26	17.2431	1		0 days 00:01:00.000000000
[truncated: 5,708 more rows]

## Sheet: G8120
index	date	heart_rate	respiration_rate	battery	memory	skin_temperature	applied_status	impedance	gross-activity	trailing-activity	td-hrv	hr	magnitude-activity	respiration-rate	tilt	ecg-quality	cheyne-stokes	date_diff
0	2019-04-03 18:54:00	65	0	99	2	38	1	690
1	2019-04-03 18:55:00	63.7143	0	99	2	38	1	637.143										0 days 00:01:00.000000000
2	2019-04-03 18:58:00	0	0	99	2	35.6923	1	5005										0 days 00:03:00.000000000
3	2019-04-03 18:59:00	0	0	99	2	34.2667	1	2915.33										0 days 00:01:00.000000000
4	2019-04-03 19:00:00	0	0	99	2	33.0667	1	1546										0 days 00:01:00.000000000
5	2019-04-03 20:26:00	83.3333	11.4	98	0.466667	39	1	40.6667										0 days 01:26:00.000000000
6	2019-04-03 20:27:00	81.6	17.6	98	0	39	1	22										0 days 00:01:00.000000000
7	2019-04-03 20:28:00	80	22.1333	98	0	39	1	188										0 days 00:01:00.000000000
8	2019-04-03 20:29:00	77.0667	21.1333	98	0.466667	39	1	59.3333										0 days 00:01:00.000000000
9	2019-04-03 20:30:00	60.8667	22	98	1	39	1	32										0 days 00:01:00.000000000
10	2019-04-03 20:31:00	59.4	25.8	98	1	38.8667	1	6										0 days 00:01:00.000000000
11	2019-04-03 20:32:00	59.2667	26.5333	98	1	38.0667	1	44	0.00394569	0.00461047	0.0294336	59.2308	0	26.6154	35.8807	1		0 days 00:01:00.000000000
12	2019-04-03 20:33:00	59.9333	23.2667	98	1	38	1	20	0.00413322	0.00411641	0.0297718	59.9231	0	23.1538	35.8704	1		0 days 00:01:00.000000000
13	2019-04-03 20:34:00	59.4667	27.0667	98	1	38	1	80.6667	0.00521846	0.00457433	0.0240387	59.4615	0	26.9231	36.2946	1		0 days 00:01:00.000000000
14	2019-04-03 20:35:00	60.5333	28.6667	98	1	38	1	58.6667	0.00394319	0.00594372	0.0223287	60.4615	0	28.6923	36.4994	1		0 days 00:01:00.000000000
15	2019-04-03 20:36:00	60	30.6	98	1	38	1	94	0.00379476	0.00467823	0.0221856	60	0	30.6154	36.2136	1		0 days 00:01:00.000000000
16	2019-04-03 20:37:00	60.3333	29.6	98	1	38	1	8										0 days 00:01:00.000000000
17	2019-04-03 20:38:00	60.6	31.6	98	1	38	1	120.667										0 days 00:01:00.000000000
18	2019-04-03 20:39:00	61.7333	31	98	1	38	1	87.3333										0 days 00:01:00.000000000
19	2019-04-03 20:40:00	61.4667	30.6	98	1	38	1	96.6667	0.00371159	0.00408602	0.0235041	61.3846	0	30.5385	36.0275	1		0 days 00:01:00.000000000
20	2019-04-03 20:41:00	60.6667	30.4	98	1	38	1	196.667	0.00367447	0.00392804	0.0211392	60.6154	0	30.3846	36.0614	1		0 days 00:01:00.000000000
21	2019-04-03 20:42:00	61.4	30.3333	98	1	38	1	84	0.00374313	0.00402823	0.018077	61.3846	0	30.3846	35.4102	1		0 days 00:01:00.000000000
22	2019-04-03 20:43:00	61	31.2	98	1	38	1	83.3333	0.00412263	0.00474268	0.0249172	61	0	31.2308	33.5502	1		0 days 00:01:00.000000000
23	2019-04-03 20:44:00	62.3333	27.7333	98	1.66667	38	1	66	0.00556713	0.00587825	0.0277699	62.3077	0	27.6154	32.001	1		0 days 00:01:00.000000000
24	2019-04-03 20:45:00	60.9333	28.0667	98	2	38	1	140.667	0.00426599	0.00608108	0.0216153	60.9231	0	28.0769	31.3877	1		0 days 00:01:00.000000000
25	2019-04-03 20:46:00	60.5333	29.1333	98	2	38	1	56.6667	0.0036417	0.0045373	0.0222892	60.5385	0	29.0769	31.3458	1		0 days 00:01:00.000000000
26	2019-04-03 20:47:00	60.4667	30.8667	98	2	38	1	26	0.00360853	0.00374479	0.0206249	60.4615	0	30.8462	31.4462	1		0 days 00:01:00.000000000
27	2019-04-03 20:48:00	61.3333	30.4	98	2	38	1	65.3333	0.00389346	0.00473879	0.0212288	61.3077	0	30.4615	32.2873	1		0 days 00:01:00.000000000
28	2019-04-03 20:49:00	61	30.4	98	2	38	1	2	0.00386829	0.00420771	0.0212499	61	0	30.4615	32.3699	1		0 days 00:01:00.000000000
29	2019-04-03 20:50:00	61.6	26.8667	98	2	38	1	9.33333	0.00359766	0.00424992	0.0163058	61.6154	0	26.8462	32.691	1		0 days 00:01:00.000000000
30	2019-04-03 20:51:00	70.0667	25.3333	98	2	38	1	40.6667	0.0250938	0.0165533	0.0345679	70.3846	0.00226496	25.3846	26.0564	1		0 days 00:01:00.000000000
31	2019-04-03 20:52:00	63.8667	24.9333	98	2.2	38	1	28.6667										0 days 00:01:00.000000000
32	2019-04-03 20:53:00	63.8	25.4667	98	3	38	1	23.3333										0 days 00:01:00.000000000
33	2019-04-03 20:54:00	63.3333	21.4667	98	3	38	1	30										0 days 00:01:00.000000000
34	2019-04-03 20:55:00	61.9333	27.2667	98	3	38	1	22	0.00440005	0.0113735	0.0202259	61.9231	0	27.3077	35.716	1		0 days 00:01:00.000000000
35	2019-04-03 20:56:00	63.8667	29.9333	98	3	38	1	28.6667	0.0250112	0.015489	0.0340395	63.7692	0	30	4.65434	1		0 days 00:01:00.000000000
36	2019-04-03 20:57:00	74.1333	21.2667	98	3	38	1	18										0 days 00:01:00.000000000
37	2019-04-03 20:58:00	67.4	20.2	98	3	38	1	214.667										0 days 00:01:00.000000000
38	2019-04-03 20:59:00	58.0667	22.0667	98	3.13333	38	1	179.333										0 days 00:01:00.000000000
39	2019-04-03 21:00:00	58	22.6667	98	4	38	1	8	0.00477462	0.00465972	0.0152668	58	0	22.8462	16.1159	1		0 days 00:01:00.000000000
40	2019-04-03 21:01:00	56.8	22.4	98	4	38	1	46	0.00503704	0.00632326	0.0160047	56.7692	0	22.3846	15.7612	1		0 days 00:01:00.000000000
41	2019-04-03 21:02:00	56.9333	25.2	98	4	37.0667	1	151.333	0.0050251	0.00535914	0.0148558	56.9231	0	25.2308	15.7283	1		0 days 00:01:00.000000000
42	2019-04-03 21:03:00	57.0667	23.7333	98	4	37	1	42.6667	0.00492293	0.00502121	0.0130475	57	0	23.6923	15.8291	1		0 days 00:01:00.000000000
43	2019-04-03 21:04:00	56.8667	23	98	4	37	1	10.6667	0.00532058	0.00501288	0.01402	56.8462	0	23	15.7946	1		0 days 00:01:00.000000000
44	2019-04-03 21:05:00	60.4667	23.0667	98	4	37	1	22	0.0195037	0.0161493	0.0281818	60.4615	0	23.1538	16.3074	1		0 days 00:01:00.000000000
45	2019-04-03 21:06:00	57.4	21.2667	98	4	37	1	38	0.00583033	0.0140518	0.0216015	57.3846	0	21.3077	19.6969	1		0 days 00:01:00.000000000
46	2019-04-03 21:07:00	58.2667	22	98	4.86667	37	1	19.3333	0.00603432	0.00658015	0.0193284	58.2308	0	22	19.7924	1		0 days 00:01:00.000000000
47	2019-04-03 21:08:00	59.0667	23.8667	98	5	37	1	77.3333	0.00618008	0.00681482	0.0228703	59.0769	0	23.9231	19.6869	1		0 days 00:01:00.000000000
48	2019-04-03 21:09:00	59.6667	23	98	5	37	1	42	0.00591263	0.00750355	0.0230229	59.4615	0	23.0769	19.9621	1		0 days 00:01:00.000000000
49	2019-04-03 21:10:00	59.6	18.4	98	5	37	1	18	0.00682795	0.007958	0.028414	59.5385	0	18.3846	20.0735	1		0 days 00:01:00.000000000
50	2019-04-03 21:11:00	58.6	25.0667	98	5	37	1	42	0.0059528	0.00702387	0.0244524	58.4615	0	25.2308	20.4977	1		0 days 00:01:00.000000000
51	2019-04-03 21:12:00	59.8	23.5333	98	5	37	1	12	0.00787297	0.00692897	0.0201545	59.7692	0	23.4615	22.6531	1		0 days 00:01:00.000000000
52	2019-04-03 21:13:00	59	23.2	98	5	37	1	80.6667	0.00684097	0.0130348	0.0250029	58.9231	0	23.3077	18.5698	1		0 days 00:01:00.000000000
53	2019-04-03 21:14:00	58.6	23.1333	98	5	37	1	24	0.00482584	0.00748378	0.0209536	58.6154	0	23.1538	18.657	1		0 days 00:01:00.000000000
54	2019-04-03 21:15:00	58.5333	25.2	98	5	37	1	45.3333	0.00454936	0.00559031	0.0160709	58.5385	0	25.1538	18.7696	1		0 days 00:01:00.000000000
55	2019-04-03 21:16:00	58.6	25.1333	98	5	37	1	96.6667	0.00474421	0.00527435	0.0117574	58.6154	0	25.0769	18.8011	1		0 days 00:01:00.000000000
56	2019-04-03 21:17:00	60.7333	22.2	98	5	37	1	41.3333	0.00536696	0.0049995	0.0158431	60.6923	0	22.1538	16.4068	1		0 days 00:01:00.000000000
57	2019-04-03 21:18:00	60.6	21.3333	98	5	37	1	108.667	0.00459504	0.00518646	0.0176456	60.5385	0	21.3077	18.3524	1		0 days 00:01:00.000000000
58	2019-04-03 21:19:00	59.7333	24.8	98	5	37	1	24.6667	0.0109157	0.0100355	0.0347076	59.6154	0	24.7692	-10.7588	1		0 days 00:01:00.000000000
59	2019-04-03 21:20:00	59.7333	22.8	98	5	37	1	73.3333	0.00894823	0.0112284	0.0249276	59.6923	0	22.7692	-21.4474	1		0 days 00:01:00.000000000
60	2019-04-03 21:21:00	57.6667	23.4	98	5	37	1	62.6667	0.0046831	0.00979513	0.0283959	57.5385	0	23.3846	-20.8117	1		0 days 00:01:00.000000000
61	2019-04-03 21:22:00	57.6667	22.9333	98	5	37	1	55.3333	0.00410692	0.0051385	0.0206223	57.6154	0	22.9231	-21.1073	1		0 days 00:01:00.000000000
62	2019-04-03 21:23:00	57.6667	23.8667	97.1333	5	37	1	38	0.00390151	0.00413732	0.0203956	57.6154	0	23.9231	-21.0665	1		0 days 00:01:00.000000000
63	2019-04-03 21:24:00	57.2667	23.4	97	5.4	37	1	24.6667	0.00394757	0.00396048	0.0218887	57.2308	0	23.4615	-20.8234	1		0 days 00:01:00.000000000
64	2019-04-03 21:25:00	55.9333	26.2	97	6	37	1	109.333	0.0038635	0.00392428	0.0205112	55.9231	0	26.2308	-20.8628	1		0 days 00:01:00.000000000
65	2019-04-03 21:26:00	55.2667	26.3333	97	6	37	1	158	0.00409996	0.00395187	0.0221167	55.2308	0	26.3846	-20.7845	1		0 days 00:01:00.000000000
66	2019-04-03 21:27:00	56.4	24.8	97	6	37	1	100.667	0.0109225	0.0113769	0.0335702	56.3846	0	24.8462	8.65398	1		0 days 00:01:00.000000000
67	2019-04-03 21:28:00	55	24.5333	97	6	37	1	56	0.00696342	0.00943378	0.0211064	54.9231	0	24.5385	13.2327	1		0 days 00:01:00.000000000
68	2019-04-03 21:29:00	13133.1	61.8	97	6	13211.3	0.6	5586										0 days 00:01:00.000000000
69	2019-04-03 21:30:00	6591.67	25.4	97	6	6705.8	0.8	18908.7										0 days 00:01:00.000000000
70	2019-04-03 21:31:00	64	0	97	6.4	35.2	1	14038										0 days 00:01:00.000000000
71	2019-04-03 21:32:00	70.2667	0	97	7	35	1	8918										0 days 00:01:00.000000000
72	2019-04-03 21:33:00	71.8667	0	97	7	35	1	5592	0.0123653	0.0101346	0.0102256	71.8461	0	0	18.9539	1		0 days 00:01:00.000000000
73	2019-04-03 21:34:00	54.6667	0	97	7	200.067	1	6120.67	0.0154812	0.016059	0.0561737	56.7692	0	0	15.8929	0.8		0 days 00:01:00.000000000
74	2019-04-03 21:35:00	73.8	0	97	7	35.2667	1	6198	0.0130187	0.0180689	0.0242868	73.5385	0	0	15.4188	1		0 days 00:01:00.000000000
75	2019-04-03 21:36:00	6602.73	25.4	97	7	6663.93	0.8	7100										0 days 00:01:00.000000000
76	2019-04-03 21:37:00	74.4	0	97	7	35	1	8916										0 days 00:01:00.000000000
77	2019-04-03 21:38:00	48.7333	0	97	7	241.333	1	10090										0 days 00:01:00.000000000
78	2019-04-03 21:39:00	10941.7	42.3333	97	7	11193.2	0.666667	25886										0 days 00:01:00.000000000
79	2019-04-03 21:40:00	68.4	12.2667	97	7	35.0667	1	21288										0 days 00:01:00.000000000
80	2019-04-03 21:41:00	74.6667	21.8667	97	7	36	1	13145.3										0 days 00:01:00.000000000
81	2019-04-03 21:42:00	75.2	21.8	97	6.73333	35.1333	1	8236.67	0.00616858	0.00842918	0.00942771	75.2308	0	21.7692	22.7396	1		0 days 00:01:00.000000000
82	2019-04-03 21:43:00	72.8	21.5333	97	6	35	1	5865.33	0.0085545	0.00738234	0.0134718	72.7692	0	21.4615	21.622	1		0 days 00:01:00.000000000
83	2019-04-03 21:44:00	59.6667	14.9333	97	6	158.067	1	6068.67	0.0102338	0.0114869	0.0173189	62.8462	0	15.6154	6.0848	1		0 days 00:01:00.000000000
84	2019-04-03 21:45:00	13106.8	50.8	97	6	13499.2	0.6	23054.7										0 days 00:01:00.000000000
85	2019-04-03 21:46:00	8799	33.8667	97	5.33333	8763.47	0.733333	35169.3										0 days 00:01:00.000000000
86	2019-04-03 21:47:00	74.2667	0	97	6	34.6	1	24560.7										0 days 00:01:00.000000000
87	2019-04-03 21:48:00	28	0	97	6	405.933	1	26563.3										0 days 00:01:00.000000000
88	2019-04-03 21:49:00	64.1333	0	97	6	76.1333	1	24150.7	0.009446	0.0160565	0.0197102	68.6923	0	0	23.6836	0.9		0 days 00:01:00.000000000
89	2019-04-03 21:50:00	69.2667	0	97	6	35	1	16171.3	0.0104659	0.012028	0.0177499	69.1539	0	0	21.1747	1		0 days 00:01:00.000000000
90	2019-04-03 21:51:00	54.7333	0	97	6	158.8	1	13820	0.0180738	0.0235735	0.0963773	57.7692	0	0	-2.938	1		0 days 00:01:00.000000000
91	2019-04-03 21:52:00	57.4	0	97	6	76.2667	1	10550	0.0142612	0.0216715	0.0323868	61.1538	0	0	-17.6704	1		0 days 00:01:00.000000000
92	2019-04-03 21:53:00	55.5333	0	97	6	76.2667	1	9370.67	0.0103156	0.0195582	0.119139	58.9231	0	0	16.2716	1		0 days 00:01:00.000000000
93	2019-04-03 21:54:00	61.5333	0	97	6.26667	34.7333	1	7504	0.0184247	0.0189932	0.13919	61.4615	0	0	18.5182	1		0 days 00:01:00.000000000
94	2019-04-03 21:55:00	62.3333	0	97	7	35	1	5039.33	0.0227994	0.0213756	0.0278063	62	0	0	15.8607	1		0 days 00:01:00.000000000
95	2019-04-03 21:56:00	59.8667	0	97	7	117.333	1	5413.33	0.0165257	0.0230609	0.0640856	63.6923	0	0	-32.9114	0.9		0 days 00:01:00.000000000
96	2019-04-03 21:57:00	69.3333	0	97	7	34.9333	1	3417.33	0.0119249	0.0168385	0.0397909	69.3077	0	0	-31.0703	1		0 days 00:01:00.000000000
97	2019-04-03 21:58:00	69.9333	0	97	7	34.8	1	2194	0.0117541	0.0134832	0.0148438	70	0	0	-33.8832	0.9		0 days 00:01:00.000000000
98	2019-04-03 21:59:00	102.733	0	97	7	34.6667	1	803.333	0.0083891	0.0128214	0.0993624	104.308	0	0	-42.0964	0.9		0 days 00:01:00.000000000
99	2019-04-03 22:00:00	72.8	0	97	7	35	1	386.667	0.00660824	0.00825551	0.0249983	72.6154	0	0	-43.9662	1		0 days 00:01:00.000000000
100	2019-04-03 22:01:00	72.9333	0	97	7	35	1	312.667	0.0120756	0.00917532	0.059127	72.2308	0	0	-31.0082	1		0 days 00:01:00.000000000
101	2019-04-03 22:02:00	56.2	0	97	7	35	1	484	0.00421723	0.0110764	0.0582747	56.2308	0	0	29.7288	1		0 days 00:01:00.000000000
102	2019-04-03 22:03:00	55.0667	0	97	7	35	1	472	0.00330349	0.00546636	0.0372187	55.0769	0	0	29.99	1		0 days 00:01:00.000000000
103	2019-04-03 22:04:00	54.5333	0	97	7	35	1	249.333	0.00285122	0.00338765	0.0361606	54.5385	0	0	30.0106	1		0 days 00:01:00.000000000
104	2019-04-03 22:05:00	54.6	24.0667	97	7	35	1	248.667	0.00274388	0.00291129	0.0273097	54.6154	0	24.0769	30.0796	1		0 days 00:01:00.000000000
105	2019-04-03 22:06:00	55.3333	24.4	97	7	35	1	273.333	0.00874502	0.00386661	0.027033	55.0769	0	24.5385	29.3619	1		0 days 00:01:00.000000000
106	2019-04-03 22:07:00	66.6	17.6667	97	7	35	1	176	0.0179534	0.0214645	0.0744393	66.6923	0	17.6923	-22.0065	1		0 days 00:01:00.000000000
107	2019-04-03 22:08:00	65.0667	21.8	97	7	35	1	10.6667	0.00928096	0.0175673	0.0490703	65.0769	0	21.9231	8.11365	1		0 days 00:01:00.000000000
108	2019-04-03 22:09:00	56.2	26.3333	97	7	35	1	51.3333	0.00400679	0.00794426	0.0266433	56.1538	0	26.3846	24.7452	1		0 days 00:01:00.000000000
109	2019-04-03 22:10:00	55.5333	24.5333	97	7	35	1	48.6667	0.00394458	0.00555024	0.0341925	55.3846	0	24.5385	19.3455	1		0 days 00:01:00.000000000
110	2019-04-03 22:11:00	56.2667	25.4	97	7	35	1	135.333	0.00420856	0.00599287	0.0379537	56.1538	0	25.4615	15.8125	1		0 days 00:01:00.000000000
111	2019-04-03 22:12:00	54.6667	25.7333	97	6.4	35	1	59.3333	0.00369605	0.00470389	0.0212943	54.6154	0	25.6923	16.7896	1		0 days 00:01:00.000000000
112	2019-04-03 22:13:00	56.4667	24.9333	97	6	35	1	48	0.00720283	0.00691425	0.0261	56.4615	0	25	24.5567	1		0 days 00:01:00.000000000
113	2019-04-03 22:14:00	54.5333	22.7333	97	6	35	1	65.3333	0.00323436	0.00613335	0.0151682	54.4615	0	22.6923	22.3159	1		0 days 00:01:00.000000000
114	2019-04-03 22:15:00	57.2667	23.8	97	6	35	1	62.6667	0.00435527	0.00479548	0.020794	57.2308	0	23.8462	22.7191	1		0 days 00:01:00.000000000
115	2019-04-03 22:16:00	57.8667	22.8667	97	5.33333	35	1	94.6667	0.00567132	0.00577727	0.0286084	57.7692	0	22.7692	23.608	1		0 days 00:01:00.000000000
116	2019-04-03 22:17:00	58.8667	20.3333	97	5	35	1	68	0.00445017	0.00882744	0.0519599	58.7692	0	20.3077	21.4842	1		0 days 00:01:00.000000000
117	2019-04-03 22:18:00	58.4667	18.4	97	5	35.2	1	37.3333	0.00404203	0.00543012	0.0481941	58.1538	0	18.3846	22.0067	1		0 days 00:01:00.000000000
118	2019-04-03 22:19:00	57.8	21.1333	97	5	35.5333	1	43.3333	0.00417331	0.00608348	0.0395825	57.6923	0	21.0769	20.9746	1		0 days 00:01:00.000000000
119	2019-04-03 22:20:00	56.2667	23.3333	97	5	35.2	1	284	0.00645736	0.00592787	0.027824	56.2308	0	23.3077	23.175	1		0 days 00:01:00.000000000
120	2019-04-03 22:21:00	56.8	21.4	97	5	35	1	128	0.00748021	0.0109169	0.0506715	56.6923	0	21.3077	30.4201	1		0 days 00:01:00.000000000
121	2019-04-03 22:22:00	54.8667	25.5333	97	5	35	1	246	0.00285603	0.00660654	0.018283	54.8462	0	25.5385	28.7115	1		0 days 00:01:00.000000000
122	2019-04-03 22:23:00	55.6667	26.1333	97	4.66667	35	1	86	0.00288757	0.00314797	0.0237153	55.6923	0	26.0769	28.4958	1		0 days 00:01:00.000000000
123	2019-04-03 22:24:00	54.5333	26.8667	97	4	35	1	21.3333	0.0030152	0.00356699	0.0162456	54.5385	0	26.9231	28.3649	1		0 days 00:01:00.000000000
124	2019-04-03 22:25:00	53.2667	26.4667	97	4	35	1	6	0.0028185	0.00316939	0.0133306	53.2308	0	26.4615	28.324	1		0 days 00:01:00.000000000
125	2019-04-03 22:26:00	53.2667	25.6	97	4	35	1	0	0.00283967	0.00282044	0.0164698	53.2308	0	25.6154	28.3465	1		0 days 00:01:00.000000000
126	2019-04-03 22:27:00	53.9333	25.8667	97	3.06667	35	1	48.6667	0.00325226	0.00305244	0.0251088	53.6923	0	25.9231	28.7327	1		0 days 00:01:00.000000000
127	2019-04-03 22:28:00	54.4	26.3333	97	3	35	1	95.3333	0.00290284	0.00461214	0.0360409	54.3077	0	26.3846	30.6579	1		0 days 00:01:00.000000000
128	2019-04-03 22:29:00	54	26.6	97	3	35	1	158	0.00281058	0.00406002	0.0177812	54	0	26.6154	30.7498	1		0 days 00:01:00.000000000
129	2019-04-03 22:30:00	54.5333	25.5333	97	2.33333	35	1	422.667	0.00272497	0.00343351	0.0238877	54.5385	0	25.4615	30.7859	1		0 days 00:01:00.000000000
130	2019-04-03 22:31:00	54.6667	25	97	2	35	1	492.667	0.00279235	0.00303352	0.0321731	54.5385	0	25	30.7162	1		0 days 00:01:00.000000000
131	2019-04-03 22:32:00	54.3333	26.1333	97	2	35	1	409.333	0.00284053	0.00363973	0.0197313	54.3077	0	26.0769	30.7653	1		0 days 00:01:00.000000000
132	2019-04-03 22:33:00	54.1333	26.9333	97	1.8	35	1	126	0.00279658	0.00312907	0.020823	54.0769	0	27	30.7783	1		0 days 00:01:00.000000000
133	2019-04-03 22:34:00	53.8667	26	97	1	35.0667	1	28.6667	0.00287345	0.00342589	0.0254762	53.8462	0	26	30.745	1		0 days 00:01:00.000000000
134	2019-04-03 22:35:00	54	25.4667	96.1333	1	35.8	1	70	0.00271398	0.00330236	0.0211961	54	0	25.3846	30.7751	1		0 days 00:01:00.000000000
135	2019-04-03 22:36:00	54.2	27.2667	96	1	36	1	106	0.00273013	0.00276153	0.0217823	54.2308	0	27.2308	30.8118	1		0 days 00:01:00.000000000
136	2019-04-03 22:37:00	54.2667	27.1333	96	1	36	1	98	0.00269375	0.00290801	0.0189168	54.2308	0	27.0769	30.7689	1		0 days 00:01:00.000000000
137	2019-04-03 22:38:00	53.8	26.4	96	1	36	1	16.6667	0.00325862	0.004027	0.0360955	53.6923	0	26.3846	31.4007	1		0 days 00:01:00.000000000
138	2019-04-03 22:39:00	54.1333	25.8	96	1	36	1	48	0.00278195	0.00324817	0.0229795	54.0769	0	25.8462	31.516	1		0 days 00:01:00.000000000
139	2019-04-03 22:40:00	54.4667	25.7333	96	0.2	36	1	16.6667	0.00273327	0.00281209	0.0224145	54.4615	0	25.7692	31.5604	1		0 days 00:01:00.000000000
140	2019-04-03 22:41:00	54.6667	25.2667	96	0	36	1	22	0.00264074	0.00271103	0.0192833	54.6923	0	25.2308	31.5907	1		0 days 00:01:00.000000000
141	2019-04-03 22:42:00	55.4	27	96	0	36	1	122	0.00262788	0.00268287	0.0195228	55.3846	0	27	31.5912	1		0 days 00:01:00.000000000
142	2019-04-03 22:43:00	60.3333	27	96	0	35.2	1	53.3333	0.00670804	0.00408782	0.0384302	59.4615	0	27	30.5506	1		0 days 00:01:00.000000000
143	2019-04-03 22:44:00	53.7333	23.9333	96	0	35	1	48	0.00303816	0.00812313	0.0559538	52.8462	0	23.8462	22.8628	1		0 days 00:01:00.000000000
144	2019-04-03 22:45:00	51.6	24.1333	96	0	35	1	44	0.00268538	0.00399484	0.021709	51.6154	0	24.1538	22.9215	1		0 days 00:01:00.000000000
145	2019-04-03 22:46:00	51.8	25.8667	96	0	35	1	270	0.0027233	0.00273049	0.0193268	51.8462	0	25.9231	22.8896	1		0 days 00:01:00.000000000
146	2019-04-03 22:47:00	51.6667	24.5333	96	0	35	1	93.3333	0.0027477	0.0027733	0.0232825	51.6923	0	24.5385	22.8522	1		0 days 00:01:00.000000000
147	2019-04-03 22:48:00	51.8667	25.4	96	0	35	1	20.6667	0.00270245	0.0027536	0.0212732	51.9231	0	25.4615	22.7933	1		0 days 00:01:00.000000000
148	2019-04-03 22:49:00	51.5333	26	96	0	35	1	60	0.00261047	0.00268594	0.0206288	51.5385	0	26	22.7843	1		0 days 00:01:00.000000000
149	2019-04-03 22:50:00	51.6	25.7333	96	0	35	1	20	0.00285149	0.00304805	0.0309971	51.5385	0	25.8462	22.4333	1		0 days 00:01:00.000000000
150	2019-04-03 22:51:00	52.4667	24.2667	96	0	35	1	67.3333	0.00285343	0.00303649	0.0272801	52.4615	0	24.3077	22.2333	1		0 days 00:01:00.000000000
151	2019-04-03 22:52:00	52.4	25.0667	96	0	35	1	131.333	0.00283136	0.00288647	0.0265602	52.3846	0	25	22.2235	1		0 days 00:01:00.000000000
152	2019-04-03 22:53:00	52.2	25.1333	96	0	35	1	112.667	0.00287416	0.00286714	0.0257928	52.1538	0	25.0769	22.2209	1		0 days 00:01:00.000000000
153	2019-04-03 22:54:00	52.6	25.8	96	0	35	1	32	0.00270004	0.00280519	0.0236985	52.6923	0	25.8462	22.2023	1		0 days 00:01:00.000000000
154	2019-04-03 22:55:00	52.0667	26	96	0	35	1	24.6667	0.00281949	0.00275538	0.0241215	52	0	26	22.1832	1		0 days 00:01:00.000000000
155	2019-04-03 22:56:00	51.2	25.8667	96	0	35	1	41.3333	0.00260262	0.0027447	0.028918	51.1538	0	25.9231	22.1554	1		0 days 00:01:00.000000000
156	2019-04-03 22:57:00	51.3333	25.8	96	0	35	1	77.3333	0.00271716	0.0027214	0.0255986	51.3077	0	25.8462	22.1574	1		0 days 00:01:00.000000000
157	2019-04-03 22:58:00	51.3333	25	96	0	35	1	16.6667	0.00265774	0.00269325	0.0252481	51.3077	0	25	22.1445	1		0 days 00:01:00.000000000
158	2019-04-03 22:59:00	50.8667	25	96	0	35	1	19.3333	0.00266726	0.00267018	0.0256385	50.9231	0	25	22.1424	1		0 days 00:01:00.000000000
159	2019-04-03 23:00:00	51.8	24.5333	96	0	35	1	136.667	0.00466583	0.00285041	0.028143	51.3846	0	24.5385	22.1513	1		0 days 00:01:00.000000000
160	2019-04-03 23:01:00	56.4667	23.8667	96	0.533333	35	1	112.667	0.00906117	0.0120641	0.0883759	56.6154	0	23.9231	11.0587	1		0 days 00:01:00.000000000
161	2019-04-03 23:02:00	47.0667	22.6667	96	1	35	1	11.3333	0.00305697	0.00762917	0.023313	47.0769	0	22.6923	6.62162	1		0 days 00:01:00.000000000
162	2019-04-03 23:03:00	47.4	22.3333	96	0	35	1	6	0.00294902	0.00313934	0.026341	47.3846	0	22.3077	6.67301	1		0 days 00:01:00.000000000
163	2019-04-03 23:04:00	47.9333	19.5333	96	0	35	1	27.3333	0.00301145	0.00295857	0.0247924	48	0	19.5385	6.65323	1		0 days 00:01:00.000000000
164	2019-04-03 23:05:00	47.8	23.1333	96	0.266667	35	1	2	0.00281642	0.00298848	0.0219223	47.8462	0	23.2308	6.59251	1		0 days 00:01:00.000000000
165	2019-04-03 23:06:00	47.2	23.2	96	0.6	35	1	2	0.00274544	0.00368265	0.0263902	47.1538	0	23.1538	6.56944	1		0 days 00:01:00.000000000
166	2019-04-03 23:07:00	47.375	24	96	0	35	1	19										0 days 00:01:00.000000000
167	2019-04-03 23:08:00	46	23	96	1	35	1											0 days 00:01:00.000000000
168	2019-04-03 23:16:00	0	0	95	0	28	1	0.769231										0 days 00:08:00.000000000
169	2019-04-03 23:17:00	0	0	95	0	28	1	2										0 days 00:01:00.000000000
170	2019-04-03 23:18:00	0	0	95	0	28	1	20.6667										0 days 00:01:00.000000000
171	2019-04-03 23:19:00	0	0	95	0	28	1	11.3333	0.00155911	0.00161216		0	0	0	-36.6863	0		0 days 00:01:00.000000000
172	2019-04-03 23:20:00	0	0	95	0	28	1	7.33333	0.001532	0.00156176		0	0	0	-36.6847	0		0 days 00:01:00.000000000
173	2019-04-03 23:21:00	0	0	95	0	28	1	9.33333	0.00157694	0.00155949		0	0	0	-36.6853	0		0 days 00:01:00.000000000
174	2019-04-03 23:22:00	0	0	95	0	28	1	4	0.00148043	0.00154206		0	0	0	-36.6844	0		0 days 00:01:00.000000000
175	2019-04-03 23:23:00	0	0	95	0	28	1	6.66667	0.00159681	0.00156106		0	0	0	-36.6804	0		0 days 00:01:00.000000000
176	2019-04-03 23:24:00	0	0	95	0	28	1	23.3333	0.00159239	0.0016584		0	0	0	-36.6726	0		0 days 00:01:00.000000000
177	2019-04-03 23:25:00	0	0	95	0	28	1	73.3333	0.00157698	0.00160192		0	0	0	-36.6753	0		0 days 00:01:00.000000000
178	2019-04-03 23:26:00	0	0	95	0	28	1	18.6667	0.00163171	0.0020819		0	0	0	-36.6769	0		0 days 00:01:00.000000000
179	2019-04-03 23:27:00	0	0	95	0	28	1	4	0.00153276	0.00206944		0	0	0	-36.6813	0		0 days 00:01:00.000000000
180	2019-04-03 23:28:00	0	0	95	0	28	1	25.3333	0.00160611	0.00160257		0	0	0	-36.6707	0		0 days 00:01:00.000000000
181	2019-04-03 23:29:00	0	0	95	0	28	1	21.3333	0.00153476	0.00158775		0	0	0	-36.6646	0		0 days 00:01:00.000000000
182	2019-04-03 23:30:00	0	0	95	0	28	1	4.66667	0.0015907	0.00158674		0	0	0	-36.6602	0		0 days 00:01:00.000000000
183	2019-04-03 23:31:00	0	0	95	0	28	1	2.66667	0.00158052	0.00157486		0	0	0	-36.6787	0		0 days 00:01:00.000000000
184	2019-04-03 23:32:00	0	0	95	0	28	1	13.3333	0.00157832	0.00159662		0	0	0	-36.6621	0		0 days 00:01:00.000000000
185	2019-04-03 23:33:00	0	0	95	0	28	1	11.3333	0.00156859	0.00160889		0	0	0	-36.6632	0		0 days 00:01:00.000000000
186	2019-04-03 23:34:00	0	0	95	0	28	1	32	0.0016204	0.00160932		0	0	0	-36.6452	0		0 days 00:01:00.000000000
187	2019-04-03 23:35:00	0	0	95	0	28	1	31.3333	0.00167841	0.0017019		0	0	0	-36.6427	0		0 days 00:01:00.000000000
188	2019-04-03 23:36:00	0	0	95	0	28	1	6.66667	0.00152875	0.00222855	0.153863	0	0	0	-36.6371	0.1		0 days 00:01:00.000000000
189	2019-04-03 23:37:00	0	0	95	0	28	1	10.6667	0.00161945	0.00174407		0	0	0	-36.629	0		0 days 00:01:00.000000000
190	2019-04-03 23:38:00	0	0	95	0	28	1	0.666667	0.00162687	0.00162629		0	0	0	-36.6263	0		0 days 00:01:00.000000000
191	2019-04-03 23:39:00	0	0	95	0	28	1	55.3333	0.00162777	0.00163087		0	0	0	-36.6214	0		0 days 00:01:00.000000000
192	2019-04-03 23:40:00	0	0	95	0	28	1	24.6667	0.00162573	0.00185013		0	0	0	-36.6165	0		0 days 00:01:00.000000000
193	2019-04-03 23:41:00	0	0	95	0	28	1	83.3333	0.00160029	0.00209589		0	0	0	-36.6146	0		0 days 00:01:00.000000000
194	2019-04-03 23:42:00	0	0	95	0	28	1	21.3333	0.00159349	0.00169319		0	0	0	-36.603	0		0 days 00:01:00.000000000
195	2019-04-03 23:43:00	0	0	95	0	28	1	2.66667	0.00162097	0.00162859		0	0	0	-36.6046	0		0 days 00:01:00.000000000
196	2019-04-03 23:44:00	0	0	95	0	28	1	20.6667	0.00164189	0.00164233		0	0	0	-36.6011	0		0 days 00:01:00.000000000
197	2019-04-03 23:45:00	0	0	95	0	28	1	19.3333	0.00159324	0.00167284		0	0	0	-36.8707	0		0 days 00:01:00.000000000
198	2019-04-03 23:46:00	0	0	95	0	28	1	31.3333	0.00171401	0.00166439		0	0	0	-37.0153	0		0 days 00:01:00.000000000
199	2019-04-03 23:47:00	0	0	95	0	28	1	0	0.00160121	0.00169546		0	0	0	-36.9349	0		0 days 00:01:00.000000000
200	2019-04-03 23:48:00	0	0	95	0	28	1	0	0.00163243	0.00164325		0	0	0	-36.9491	0		0 days 00:01:00.000000000
201	2019-04-03 23:49:00	0	0	95	0	28	1	12.6667	0.0016483	0.00164356		0	0	0	-36.9563	0		0 days 00:01:00.000000000
202	2019-04-03 23:50:00	0	0	95	0	28	1	0	0.00163071	0.00165086		0	0	0	-36.9521	0		0 days 00:01:00.000000000
203	2019-04-03 23:51:00	0	0	95	0	28	1	2.66667	0.00161529	0.0016298		0	0	0	-36.9603	0		0 days 00:01:00.000000000
204	2019-04-03 23:52:00	0	0	95	0	28	1	35.3333	0.00165921	0.00213563		0	0	0	-37.061	0		0 days 00:01:00.000000000
205	2019-04-03 23:53:00	0	0	95	0	28	1	12.6667	0.00165344	0.00215999		0	0	0	-37.0687	0		0 days 00:01:00.000000000
206	2019-04-03 23:54:00	0	0	95	0	28	1	24.6667	0.00163287	0.00222115		0	0	0	-37.0724	0		0 days 00:01:00.000000000
207	2019-04-03 23:55:00	0	0	95	0	28	1	2	0.00161739	0.00193397		0	0	0	-37.0771	0		0 days 00:01:00.000000000
208	2019-04-03 23:56:00	0	0	95	0	28	1	6	0.00158629	0.00161446		0	0	0	-37.0825	0		0 days 00:01:00.000000000
209	2019-04-03 23:57:00	0	0	95	0	28	1	0										0 days 00:01:00.000000000
210	2019-04-03 23:58:00	0	0	95	0	28	1	0										0 days 00:01:00.000000000
211	2019-04-03 23:59:00	0	0	95	0	28	1	12										0 days 00:01:00.000000000
212	2019-04-04	0	0	95	0	28	1	26	0.00166242	0.00172792	0	0	0	0	-8.69845	0		0 days 00:01:00.000000000
213	2019-04-04 00:01:00	0	0	95	0	28	1	0	0.00163084	0.00164768	0	0	0	0	-8.58997	0		0 days 00:01:00.000000000
214	2019-04-04 00:02:00	0	0	95	0	27.4667	1	7.33333	0.00161966	0.00162766	0	0	0	0	-8.53766	0		0 days 00:01:00.000000000
215	2019-04-04 00:03:00	0	0	95	0	27	1	17.3333	0.0016636	0.00165765	0	0	0	0	-8.47779	0.1		0 days 00:01:00.000000000
216	2019-04-04 00:04:00	0	0	95	0	27	1	44	0.00158132	0.00164148	0.111818	0	0	0	-8.4049	0		0 days 00:01:00.000000000
217	2019-04-04 00:05:00	0	0	95	0	27	1	128.667	0.0016079	0.00161196	0.0430666	0	0	0	-8.32732	0.1		0 days 00:01:00.000000000
218	2019-04-04 00:06:00	0	0	95	0	27	1	66.6667	0.00165176	0.00164294	0.00185849	0	0	0	-8.28889	0.1		0 days 00:01:00.000000000
219	2019-04-04 00:07:00	0	0	95	0	27	1	49.3333	0.00160191	0.00162879	0.0526568	0	0	0	-8.23208	0.3		0 days 00:01:00.000000000
220	2019-04-04 00:08:00	0	0	95	0	27	1	44	0.00166297	0.00174041	0.0637368	0	0	0	-8.17487	0.3		0 days 00:01:00.000000000
221	2019-04-04 00:09:00	0	0	95	0	27	1	2.66667	0.00165654	0.00203995	0	0	0	0	-8.13057	0.2		0 days 00:01:00.000000000
222	2019-04-04 00:10:00	0	0	95	0	27	1	1.33333	0.00173454	0.00202592	0.00191756	0	0	0	-8.05725	0.3		0 days 00:01:00.000000000
223	2019-04-04 00:11:00	0	0	95	0	27	1	11.3333	0.00161771	0.00206863	0.000384895	0	0	0	-8.00368	0.3		0 days 00:01:00.000000000
224	2019-04-04 00:12:00	0	0	95	0	27	1	14	0.00172347	0.00174602	0.0319614	0	0	0	-7.96074	0.2		0 days 00:01:00.000000000
225	2019-04-04 00:13:00	0	0	95	0	26.9333	1	59.3333	0.00166924	0.00172872	0.0362262	0	0	0	-7.93522	0.5		0 days 00:01:00.000000000
226	2019-04-04 00:14:00	0	0	95	0	26.2	1	16	0.00164073	0.00168677	0	0	0	0	-7.89398	0		0 days 00:01:00.000000000
227	2019-04-04 00:15:00	0	0	95	0	26	1	1.33333	0.00169256	0.00166551	0.095745	0	0	0	-7.84946	0.1		0 days 00:01:00.000000000
228	2019-04-04 00:16:00	0	0	95	0	26	1	10.6667	0.00164924	0.00168579	0.0640649	0	0	0	-7.80029	0.2		0 days 00:01:00.000000000
229	2019-04-04 00:17:00	0	0	95	0	26	1	42.6667	0.00165417	0.00165808	0.061544	0	0	0	-7.77776	0.1		0 days 00:01:00.000000000
230	2019-04-04 00:18:00	0	0	95	0	26	1	27.3333	0.0017426	0.00169681	0	0	0	0	-7.73236	0		0 days 00:01:00.000000000
231	2019-04-04 00:19:00	0	0	95	0	26	1	0	0.00162347	0.00170083	0.0692006	0	0	0	-7.69521	0.1		0 days 00:01:00.000000000
232	2019-04-04 00:20:00	0	0	95	0	26	1	4.66667	0.00165959	0.00167402	0	0	0	0	-7.66041	0.4		0 days 00:01:00.000000000
233	2019-04-04 00:21:00	0	0	95	0	26	1	0	0.00166766	0.00165221	0.119593	0	0	0	-7.62561	0		0 days 00:01:00.000000000
234	2019-04-04 00:22:00	0	0	95	0	26	1	21.3333	0.00169718	0.00167957	0.0443113	0	0	0	-7.59614	0.3		0 days 00:01:00.000000000
235	2019-04-04 00:23:00	0	0	95	0	26	1	30.6667	0.00157382	0.00165749	0.0681976	0	0	0	-7.56964	0.1		0 days 00:01:00.000000000
236	2019-04-04 00:24:00	0	0	95	0	26	1	19.3333	0.00157898	0.0016104	0.01055	0	0	0	-7.51747	0.6		0 days 00:01:00.000000000
237	2019-04-04 00:25:00	0	0	95	0.133333	26	1	3.33333	0.00161309	0.00161296	0	0	0	0	-7.49748	0.3		0 days 00:01:00.000000000
238	2019-04-04 00:26:00	0	0	95	0.8	26	1	4.66667	0.00169096	0.00173026	0.125933	0	0	0	-7.46488	0.3		0 days 00:01:00.000000000
239	2019-04-04 00:27:00	0	0	95	0	26	1	24.6667	0.00162645	0.00206083	0.0614696	0	0	0	-7.42787	0.5		0 days 00:01:00.000000000
240	2019-04-04 00:28:00	0	0	95	0	26	1	0	0.00160528	0.00170711	0.0164224	0	0	0	-7.38828	0.2		0 days 00:01:00.000000000
241	2019-04-04 00:29:00	0	0	95	0	26	1	94.6667	0.00158438	0.00162342	0.000614856	0	0	0	-7.32494	0.4		0 days 00:01:00.000000000
242	2019-04-04 00:30:00	0	0	95	0	26	1	420.667	0.001675	0.00203959	0.000503946	0	0	0	-7.2977	0.2		0 days 00:01:00.000000000
243	2019-04-04 00:31:00	0	0	95	0	26	1	251.333	0.00161574	0.00187102	0.0149329	0	0	0	-7.27624	0.2		0 days 00:01:00.000000000
244	2019-04-04 00:32:00	0	0	95	0	26	1	28	0.0016784	0.00208592	0.0272313	0	0	0	-7.25763	0.2		0 days 00:01:00.000000000
245	2019-04-04 00:33:00	0	0	95	0	26	1	3.33333	0.00165932	0.00179232	0.04	0	0	0	-7.21155	0		0 days 00:01:00.000000000
246	2019-04-04 00:34:00	0	0	95	0	26	1	9.33333	0.00161543	0.00166198	0.0325298	0	0	0	-7.18829	0.3		0 days 00:01:00.000000000
247	2019-04-04 00:35:00	0	0	95	0	26	1	7.33333	0.00155246	0.00160022	0.0552113	0	0	0	-7.17106	0.2		0 days 00:01:00.000000000
248	2019-04-04 00:36:00	0	0	95	0	26	1	39.3333	0.001616	0.00160486	0.050714	0	0	0	-7.14791	0.2		0 days 00:01:00.000000000
249	2019-04-04 00:37:00	0	0	95	0	26	1	31.25										0 days 00:01:00.000000000
250	2019-04-04 00:38:00	0	0	94	0	28	1	192.857										0 days 00:01:00.000000000
251	2019-04-04 00:39:00	0	0	94	0	28	1	17.3333										0 days 00:01:00.000000000
252	2019-04-04 00:40:00	0	0	94	0	28	1	5.33333										0 days 00:01:00.000000000
253	2019-04-04 00:41:00	0	0	94	0	28	1	15.3333	0.00168126	0.00162774		0	0	0	-36.9875	0		0 days 00:01:00.000000000
254	2019-04-04 00:42:00	0	0	94	0	28	1	7.33333	0.00159802	0.00163635		0	0	0	-36.976	0		0 days 00:01:00.000000000
255	2019-04-04 00:43:00	0	0	94	0	28	1	4.66667	0.00161829	0.00161194		0	0	0	-36.9803	0		0 days 00:01:00.000000000
256	2019-04-04 00:44:00	0	0	94	0	28	1	24	0.00159019	0.00161797		0	0	0	-36.9839	0		0 days 00:01:00.000000000
257	2019-04-04 00:45:00	0	0	94	0	28	1	0	0.00163029	0.00162423		0	0	0	-36.978	0		0 days 00:01:00.000000000
258	2019-04-04 00:46:00	0	0	94	0	28	1	2	0.00168334	0.00176723	0.155477	0	0	0	-36.9953	0.1		0 days 00:01:00.000000000
259	2019-04-04 00:47:00	0	0	94	0	28	1	1.33333	0.00163272	0.00244984		0	0	0	-36.9804	0		0 days 00:01:00.000000000
260	2019-04-04 00:48:00	0	0	94	0	28	1	8.66667	0.00156786	0.0018123		0	0	0	-36.9759	0		0 days 00:01:00.000000000
261	2019-04-04 00:49:00	0	0	94	0	28	1	24.6667	0.00164687	0.00161738		0	0	0	-36.9774	0		0 days 00:01:00.000000000
262	2019-04-04 00:50:00	0	0	94	0	28	1	27.3333	0.00158592	0.00163889		0	0	0	-36.9581	0		0 days 00:01:00.000000000
263	2019-04-04 00:51:00	0	0	94	0	28	1	98	0.00163575	0.00159934		0	0	0	-36.9669	0		0 days 00:01:00.000000000
264	2019-04-04 00:52:00	0	0	94	0	28	1	21.3333	0.00168326	0.00164561		0	0	0	-36.9606	0		0 days 00:01:00.000000000
265	2019-04-04 00:53:00	0	0	94	0	28	1	5.33333	0.00162517	0.00164143		0	0	0	-36.948	0		0 days 00:01:00.000000000
266	2019-04-04 00:54:00	0	0	94	0	28	1	4	0.00163349	0.00164787		0	0	0	-36.9483	0		0 days 00:01:00.000000000
267	2019-04-04 00:55:00	0	0	94	0	28	1	2.66667	0.00163305	0.00166329		0	0	0	-36.935	0		0 days 00:01:00.000000000
268	2019-04-04 00:56:00	0	0	94	0	28	1	4.66667	0.00158481	0.00162626		0	0	0	-36.939	0		0 days 00:01:00.000000000
269	2019-04-04 00:57:00	0	0	94	0	28	1	19.3333	0.00157694	0.00161986		0	0	0	-36.9256	0		0 days 00:01:00.000000000
270	2019-04-04 00:58:00	0	0	94	0	28	1	10.6667	0.00160739	0.00159795		0	0	0	-36.9064	0		0 days 00:01:00.000000000
271	2019-04-04 00:59:00	0	0	94	0	28	1	18.6667	0.00162326	0.00160216		0	0	0	-36.9019	0		0 days 00:01:00.000000000
272	2019-04-04 01:00:00	0	0	94	0	28	1	21.3333	0.00167173	0.00192754		0	0	0	-36.8893	0		0 days 00:01:00.000000000
273	2019-04-04 01:01:00	0	0	94	0	28	1	32	0.00165558	0.00211887		0	0	0	-36.9024	0		0 days 00:01:00.000000000
274	2019-04-04 01:02:00	0	0	94	0	28	1	45.3333	0.00162127	0.00170361		0	0	0	-36.9059	0		0 days 00:01:00.000000000
275	2019-04-04 01:03:00	0	0	94	0	28	1	0.666667	0.00160979	0.00163378		0	0	0	-36.9108	0		0 days 00:01:00.000000000
276	2019-04-04 01:04:00	0	0	94	0	28	1	8	0.00162765	0.00161707		0	0	0	-36.9036	0		0 days 00:01:00.000000000
277	2019-04-04 01:05:00	0	0	94	0	28	1	1.33333	0.00158184	0.00164076		0	0	0	-36.8906	0		0 days 00:01:00.000000000
278	2019-04-04 01:06:00	0	0	94	0	28	1	23.3333	0.00164657	0.001613	0.144236	0	0	0	-36.8999	0		0 days 00:01:00.000000000
279	2019-04-04 01:07:00	0	0	94	0	28	1	5.33333	0.00165798	0.00244751		0	0	0	-36.8931	0		0 days 00:01:00.000000000
280	2019-04-04 01:08:00	0	0	94	0	28	1	0.666667	0.00154616	0.00186874		0	0	0	-36.8898	0		0 days 00:01:00.000000000
281	2019-04-04 01:09:00	0	0	94	0	28	1	18.6667	0.00157004	0.00157391		0	0	0	-36.8877	0		0 days 00:01:00.000000000
282	2019-04-04 01:10:00	0	0	94	0	28	1	8.66667	0.00151764	0.00155577		0	0	0	-36.8746	0		0 days 00:01:00.000000000
283	2019-04-04 01:11:00	0	0	94	0	28	1	4	0.00150629	0.00155082		0	0	0	-36.8706	0		0 days 00:01:00.000000000
284	2019-04-04 01:12:00	0	0	94	0	28	1	16	0.00163924	0.00158643		0	0	0	-36.8761	0		0 days 00:01:00.000000000
285	2019-04-04 01:13:00	0	0	94	0	28	1	32.6667	0.00160353	0.0016142		0	0	0	-36.8643	0		0 days 00:01:00.000000000
286	2019-04-04 01:14:00	0	0	94	0	28	1	0	0.00158128	0.00161681		0	0	0	-36.8689	0		0 days 00:01:00.000000000
287	2019-04-04 01:15:00	0	0	94	0	28	1	7.33333	0.00161239	0.00158012		0	0	0	-36.857	0		0 days 00:01:00.000000000
288	2019-04-04 01:16:00	0	0	94	0	28	1	6	0.00159351	0.00161608		0	0	0	-36.8532	0		0 days 00:01:00.000000000
289	2019-04-04 01:17:00	0	0	94	0	28	1	22	0.00159452	0.00160749		0	0	0	-36.8528	0		0 days 00:01:00.000000000
290	2019-04-04 01:18:00	0	0	94	0	28	1	3.33333	0.00161955	0.00160861		0	0	0	-36.8629	0		0 days 00:01:00.000000000
291	2019-04-04 01:19:00	0	0	94	0	28	1	8.66667	0.0015879	0.00160951		0	0	0	-36.8732	0		0 days 00:01:00.000000000
292	2019-04-04 01:20:00	0	0	94	0	28	1	20.6667	0.00162158	0.00160159		0	0	0	-36.8673	0		0 days 00:01:00.000000000
293	2019-04-04 01:21:00	0	0	94	0	28	1	135.333	0.00165554	0.00162821		0	0	0	-36.854	0		0 days 00:01:00.000000000
294	2019-04-04 01:22:00	0	0	94	0	28	1	20	0.00159392	0.00163046		0	0	0	-36.8387	0		0 days 00:01:00.000000000
295	2019-04-04 01:23:00	0	0	94	0	28	1	21.3333	0.00159432	0.0016026		0	0	0	-36.8482	0		0 days 00:01:00.000000000
296	2019-04-04 01:24:00	0	0	94	0	28	1	30	0.00164188	0.00164039		0	0	0	-36.8519	0		0 days 00:01:00.000000000
297	2019-04-04 01:25:00	0	0	93.9333	0	28	1	91.3333	0.00161141	0.0016237		0	0	0	-36.8411	0		0 days 00:01:00.000000000
298	2019-04-04 01:26:00	0	0	93	0	28	1	80	0.00159869	0.00161973		0	0	0	-36.8295	0		0 days 00:01:00.000000000
299	2019-04-04 01:27:00	0	0	93	0	27.8	1	18	0.00160373	0.00160298		0	0	0	-36.8275	0		0 days 00:01:00.000000000
300	2019-04-04 01:28:00	0	0	93	0	27.2	1	16.6667	0.00156837	0.00160916		0	0	0	-36.8309	0		0 days 00:01:00.000000000
301	2019-04-04 01:29:00	0	0	93	0	27.1333	1	6.66667	0.00158211	0.00156194		0	0	0	-36.8284	0		0 days 00:01:00.000000000
302	2019-04-04 01:30:00	0	0	93	0	27	1	28	0.00159148	0.00159996		0	0	0	-36.8275	0		0 days 00:01:00.000000000
303	2019-04-04 01:31:00	0	0	93	0	27	1	35.3333	0.00161729	0.00162336		0	0	0	-36.8233	0		0 days 00:01:00.000000000
304	2019-04-04 01:32:00	0	0	93	0	27	1	25.3333	0.00162569	0.00162447		0	0	0	-36.8074	0		0 days 00:01:00.000000000
305	2019-04-04 01:33:00	0	0	93	0	27	1	0.666667	0.00171815	0.00177433		0	0	0	-36.7718	0		0 days 00:01:00.000000000
306	2019-04-04 01:34:00	0	0	93	0	27	1	8.66667	0.00176638	0.00182267		0	0	0	-37.0766	0		0 days 00:01:00.000000000
307	2019-04-04 01:35:00	0	0	93	0	27	1	0	0.0016257	0.0017624		0	0	0	-36.7847	0		0 days 00:01:00.000000000
308	2019-04-04 01:36:00	0	0	93	0	27	1	16	0.00155515	0.00163425		0	0	0	-36.7827	0		0 days 00:01:00.000000000
309	2019-04-04 01:37:00	0	0	93	0	27	1	47.3333	0.00159152	0.00158161		0	0	0	-36.8019	0		0 days 00:01:00.000000000
310	2019-04-04 01:38:00	0	0	93	0	27	1	4	0.00155065	0.00159326		0	0	0	-36.8037	0		0 days 00:01:00.000000000
311	2019-04-04 01:39:00	0	0	93	0	27	1	48	0.00164977	0.00159416		0	0	0	-36.7991	0		0 days 00:01:00.000000000
312	2019-04-04 01:40:00	0	0	93	0	27	1	96.6667	0.00174448	0.00233871		0	0	0	-36.7878	0		0 days 00:01:00.000000000
313	2019-04-04 01:41:00	0	0	93	0	27	1	57.3333	0.00170659	0.00316607		0	0	0	-36.7772	0		0 days 00:01:00.000000000
314	2019-04-04 01:42:00	0	0	93	0	27	1	4.66667	0.0016405	0.00231626		0	0	0	-36.772	0		0 days 00:01:00.000000000
315	2019-04-04 01:43:00	0	0	93	0	27	1	1.33333	0.00169137	0.00296456		0	0	0	-36.7706	0		0 days 00:01:00.000000000
316	2019-04-04 01:44:00	0	0	93	0	27	1	30	0.00146178	0.00198878		0	0	0	-36.771	0		0 days 00:01:00.000000000
317	2019-04-04 01:45:00	0	0	93	0	27	1	47.3333	0.00163901	0.00155959	0.129683	0	0	0	-36.7784	0		0 days 00:01:00.000000000
318	2019-04-04 01:46:00	0	0	93	0	27	1	28.6667	0.00159723	0.00161467		0	0	0	-36.7498	0		0 days 00:01:00.000000000
319	2019-04-04 01:47:00	0	0	93	0	27	1	17.3333	0.00152862	0.00158035		0	0	0	-36.761	0		0 days 00:01:00.000000000
320	2019-04-04 01:48:00	0	0	93	0	27	1	1.33333	0.00162299	0.00158108		0	0	0	-36.7525	0		0 days 00:01:00.000000000
321	2019-04-04 01:49:00	0	0	93	0	27	1	0.666667	0.00151576	0.00158445		0	0	0	-36.7637	0		0 days 00:01:00.000000000
322	2019-04-04 01:50:00	0	0	93	0	27	1	6.66667	0.00158432	0.0015577		0	0	0	-36.7545	0		0 days 00:01:00.000000000
323	2019-04-04 01:51:00	0	0	93	0	27	1	20.6667	0.00162182	0.00159681		0	0	0	-36.7521	0		0 days 00:01:00.000000000
324	2019-04-04 01:52:00	0	0	93	0	27	1	33.3333	0.00164562	0.00163894		0	0	0	-36.7503	0		0 days 00:01:00.000000000
325	2019-04-04 01:53:00	0	0	93	0	27	1	32.6667	0.00163637	0.0016337		0	0	0	-36.7492	0		0 days 00:01:00.000000000
326	2019-04-04 01:54:00	0	0	93	0	27	1	4.66667	0.00167384	0.0025618		0	0	0	-36.7469	0		0 days 00:01:00.000000000
327	2019-04-04 01:55:00	0	0	93	0	27	1	2	0.00159444	0.00213479		0	0	0	-36.7481	0		0 days 00:01:00.000000000
328	2019-04-04 01:56:00	0	0	93	0	27	1	0	0.00157589	0.00161603		0	0	0	-36.7562	0		0 days 00:01:00.000000000
329	2019-04-04 01:57:00	0	0	93	0	27	1	12.6667	0.00157426	0.00155742		0	0	0	-36.7557	0		0 days 00:01:00.000000000
330	2019-04-04 01:58:00	0	0	93	0	27	1	30	0.0015522	0.00156159		0	0	0	-36.7513	0		0 days 00:01:00.000000000
331	2019-04-04 01:59:00	0	0	93	0	27	1	56.6667	0.00159487	0.00159477		0	0	0	-36.7321	0		0 days 00:01:00.000000000
332	2019-04-04 02:00:00	0	0	93	0	27	1	13.3333	0.00169927	0.00182932		0	0	0	-36.727	0		0 days 00:01:00.000000000
333	2019-04-04 02:01:00	0	0	93	0	27	1	3.33333	0.00153284	0.00248017		0	0	0	-36.7364	0		0 days 00:01:00.000000000
334	2019-04-04 02:02:00	0	0	93	0	27	1	20.6667	0.00159701	0.0017634		0	0	0	-36.7444	0		0 days 00:01:00.000000000
335	2019-04-04 02:03:00	0	0	93	0	27	1	27.3333	0.001615	0.00165763		0	0	0	-36.7353	0		0 days 00:01:00.000000000
336	2019-04-04 02:04:00	0	0	93	0	27	1	106	0.00166782	0.00237867		0	0	0	-36.7435	0		0 days 00:01:00.000000000
337	2019-04-04 02:05:00	0	0	93	0	27	1	50	0.00166206	0.00189125		0	0	0	-36.7262	0		0 days 00:01:00.000000000
338	2019-04-04 02:06:00	0	0	93	0	27	1	69.3333	0.00158223	0.00160678		0	0	0	-36.7294	0		0 days 00:01:00.000000000
339	2019-04-04 02:07:00	0	0	93	0	27	1	2	0.00173356	0.00227037		0	0	0	-36.7245	0		0 days 00:01:00.000000000
340	2019-04-04 02:08:00	0	0	93	0	27	1	18	0.00165472	0.00191298		0	0	0	-36.713	0		0 days 00:01:00.000000000
341	2019-04-04 02:09:00	0	0	93	0	27	1	24.6667	0.00163418	0.00165928		0	0	0	-36.742	0		0 days 00:01:00.000000000
342	2019-04-04 02:10:00	0	0	93	0	27	1	29.3333	0.00163853	0.00174922		0	0	0	-36.7245	0		0 days 00:01:00.000000000
343	2019-04-04 02:11:00	0	0	93	0	27	1	6.66667	0.0015508	0.00164722		0	0	0	-36.7409	0		0 days 00:01:00.000000000
344	2019-04-04 02:12:00	0	0	93	0	27	1	74.6667	0.00160173	0.00162017		0	0	0	-36.7371	0		0 days 00:01:00.000000000
345	2019-04-04 02:13:00	0	0	93	0	27	1	77.3333	0.00159749	0.00162085		0	0	0	-36.7443	0		0 days 00:01:00.000000000
346	2019-04-04 02:14:00	0	0	93	0	27	1	6.66667	0.00155357	0.00158933		0	0	0	-36.7481	0		0 days 00:01:00.000000000
347	2019-04-04 02:15:00	0	0	93	0	27	1	0	0.00156883	0.00158037		0	0	0	-36.7362	0		0 days 00:01:00.000000000
348	2019-04-04 02:16:00	0	0	93	0	27	1	5.33333	0.00165825	0.00244729		0	0	0	-36.7408	0		0 days 00:01:00.000000000
349	2019-04-04 02:17:00	0	0	93	0	27	1	12	0.00174125	0.00257034		0	0	0	-36.7439	0		0 days 00:01:00.000000000
350	2019-04-04 02:18:00	0	0	93	0	27	1	2.66667	0.00170419	0.00290741		0	0	0	-36.7344	0		0 days 00:01:00.000000000
351	2019-04-04 02:19:00	0	0	93	0	27	1	1.33333	0.00162734	0.00203465		0	0	0	-36.7547	0		0 days 00:01:00.000000000
352	2019-04-04 02:20:00	0	0	93	0	27	1	59.3333	0.0015853	0.00162313	0.174781	0	0	0	-36.7475	0		0 days 00:01:00.000000000
353	2019-04-04 02:21:00	0	0	93	0	27	1	2.66667	0.00157739	0.00161432		0	0	0	-36.7438	0		0 days 00:01:00.000000000
354	2019-04-04 02:22:00	0	0	93	0	27	1	5.33333	0.00161518	0.0015985		0	0	0	-36.7307	0		0 days 00:01:00.000000000
355	2019-04-04 02:23:00	0	0	93	0	27	1	5.33333	0.00158228	0.0015988		0	0	0	-36.7384	0		0 days 00:01:00.000000000
356	2019-04-04 02:24:00	0	0	93	0	27	1	4	0.00156603	0.00160559		0	0	0	-36.7419	0		0 days 00:01:00.000000000
357	2019-04-04 02:25:00	0	0	93	0	27	1	30.6667	0.00157646	0.00156108		0	0	0	-36.7389	0		0 days 00:01:00.000000000
358	2019-04-04 02:26:00	0	0	93	0	27	1	18	0.00158812	0.0015741		0	0	0	-36.7239	0		0 days 00:01:00.000000000
359	2019-04-04 02:27:00	0	0	93	0	27	1	5.33333	0.00159585	0.00161091		0	0	0	-36.7327	0		0 days 00:01:00.000000000
360	2019-04-04 02:28:00	0	0	93	0	27	1	38	0.00165143	0.0016065		0	0	0	-36.7344	0		0 days 00:01:00.000000000
361	2019-04-04 02:29:00	0	0	93	0	27	1	4	0.00168651	0.00213171		0	0	0	-36.7246	0		0 days 00:01:00.000000000
362	2019-04-04 02:30:00	0	0	93	0	27	1	11.3333	0.00157479	0.0022075		0	0	0	-36.7201	0		0 days 00:01:00.000000000
363	2019-04-04 02:31:00	0	0	93	0	27	1	14	0.00157893	0.00165186		0	0	0	-36.7189	0		0 days 00:01:00.000000000
364	2019-04-04 02:32:00	0	0	93	0	27	1	0	0.00160365	0.00158905		0	0	0	-36.7239	0		0 days 00:01:00.000000000
365	2019-04-04 02:33:00	0	0	93	0	27	1	12.6667	0.00166999	0.00216867		0	0	0	-36.7124	0		0 days 00:01:00.000000000
366	2019-04-04 02:34:00	0	0	93	0	27	1	80	0.00160111	0.00204662		0	0	0	-36.7155	0		0 days 00:01:00.000000000
367	2019-04-04 02:35:00	0	0	93	0	27	1	24.6667	0.00150181	0.00221394		0	0	0	-36.7061	0		0 days 00:01:00.000000000
368	2019-04-04 02:36:00	0	0	93	0	27	1	4	0.0016011	0.00172476		0	0	0	-36.7138	0		0 days 00:01:00.000000000
369	2019-04-04 02:37:00	0	0	92.9333	0	27	1	19.3333	0.00154766	0.00157849		0	0	0	-36.7028	0		0 days 00:01:00.000000000
370	2019-04-04 02:38:00	0	0	92	0	27	1	121.333	0.00161771	0.00157771		0	0	0	-36.7003	0		0 days 00:01:00.000000000
371	2019-04-04 02:39:00	0	0	92	0	27	1	47.3333	0.00163907	0.00226668		0	0	0	-36.704	0		0 days 00:01:00.000000000
372	2019-04-04 02:40:00	0	0	92	0	27	1	76	0.00151329	0.00178531		0	0	0	-36.6985	0		0 days 00:01:00.000000000
373	2019-04-04 02:41:00	0	0	92	0	27	1	6	0.00161569	0.00155883		0	0	0	-36.7091	0		0 days 00:01:00.000000000
374	2019-04-04 02:42:00	0	0	92	0	27	1	54	0.00149312	0.00158098		0	0	0	-36.7139	0		0 days 00:01:00.000000000
375	2019-04-04 02:43:00	0	0	92	0	27	1	68.6667	0.00154957	0.0015438		0	0	0	-36.712	0		0 days 00:01:00.000000000
376	2019-04-04 02:44:00	0	0	92	0	27	1	4.66667	0.00155106	0.00154381		0	0	0	-36.7128	0		0 days 00:01:00.000000000
377	2019-04-04 02:45:00	0	0	92	0	27	1	4.66667	0.00153997	0.00154729	0.144518	0	0	0	-36.7181	0		0 days 00:01:00.000000000
378	2019-04-04 02:46:00	0	0	92	0	27	1	23.3333	0.00165163	0.00159449		0	0	0	-36.6985	0		0 days 00:01:00.000000000
379	2019-04-04 02:47:00	0	0	92	0	27	1	68	0.00163245	0.00241544		0	0	0	-36.6973	0		0 days 00:01:00.000000000
380	2019-04-04 02:48:00	0	0	92	0	27	1	0	0.00161532	0.00190415		0	0	0	-36.7006	0		0 days 00:01:00.000000000
381	2019-04-04 02:49:00	0	0	92	0	27	1	0	0.00163979	0.00169817		0	0	0	-36.6941	0		0 days 00:01:00.000000000
382	2019-04-04 02:50:00	0	0	92	0	27	1	17.3333	0.00168093	0.00235055		0	0	0	-36.6893	0		0 days 00:01:00.000000000
383	2019-04-04 02:51:00	0	0	92	0	27	1	7.33333	0.00159612	0.001817		0	0	0	-36.6839	0		0 days 00:01:00.000000000
384	2019-04-04 02:52:00	0	0	92	0	27	1	0										0 days 00:01:00.000000000
385	2019-04-04 03:34:00	0	0	92	10.5	26	1	125										0 days 00:42:00.000000000
386	2019-04-04 03:35:00	0	0	92	0	26	1	178										0 days 00:01:00.000000000
387	2019-04-04 03:36:00	0	0	92	0	26	1	64										0 days 00:01:00.000000000
388	2019-04-04 03:37:00	0	0	92	0	26	1	1.33333	0.00158703	0.00159684	0	0	0	0	-8.31678	0		0 days 00:01:00.000000000
389	2019-04-04 03:38:00	0	0	92	0	26	1	11.3333	0.00163891	0.0016208	0.0457186	0	0	0	-8.30666	0.8		0 days 00:01:00.000000000
390	2019-04-04 03:39:00	0	0	92	0	26	1	32	0.0016153	0.00165731	0.0208293	0	0	0	-8.30009	0.2		0 days 00:01:00.000000000
391	2019-04-04 03:40:00	0	0	92	0	26	1	64	0.00162609	0.00160689	0.0739821	0	0	0	-8.29197	0.5		0 days 00:01:00.000000000
392	2019-04-04 03:41:00	0	0	92	0	26	1	72	0.00167225	0.00165622	0.00950496	0	0	0	-8.27598	0.3		0 days 00:01:00.000000000
393	2019-04-04 03:42:00	0	0	92	0	26	1	24.6667	0.00162324	0.00165348	0.0021773	0	0	0	-8.26837	0.2		0 days 00:01:00.000000000
394	2019-04-04 03:43:00	0	0	92	0	26	1	2.66667	0.00156855	0.00162711	0.118772	0	0	0	-8.27915	0.6		0 days 00:01:00.000000000
395	2019-04-04 03:44:00	0	0	92	0	26	1	1.33333	0.00165272	0.00203268		0	0	0	-8.26099	0		0 days 00:01:00.000000000
396	2019-04-04 03:45:00	0	0	92	0	26	1	0.666667	0.00162083	0.00178171	0.175648	0	0	0	-8.25886	0.5		0 days 00:01:00.000000000
397	2019-04-04 03:46:00	0	0	92	0	26	1	1.33333	0.0015763	0.00162041	0	0	0	0	-8.24943	0.2		0 days 00:01:00.000000000
398	2019-04-04 03:47:00	0	0	92	0	26	1	25.3333	0.00163613	0.00160165	0.00106752	0	0	0	-8.25245	0.3		0 days 00:01:00.000000000
399	2019-04-04 03:48:00	0	0	92	0	26	1	14	0.00158513	0.00161542	0.08655	0	0	0	-8.25063	0.5		0 days 00:01:00.000000000
400	2019-04-04 03:49:00	0	0	92	0	26	1	4	0.00162327	0.00188491		0	0	0	-8.24328	0		0 days 00:01:00.000000000
401	2019-04-04 03:50:00	0	0	92	0	26	1	24.6667	0.00160163	0.00189405	0.101494	0	0	0	-8.2441	0.7		0 days 00:01:00.000000000
402	2019-04-04 03:51:00	0	0	92	0	26	1	5.33333	0.0016567	0.00165075	0.143305	0	0	0	-8.24453	0.1		0 days 00:01:00.000000000
403	2019-04-04 03:52:00	0	0	92	0	26	1	6.66667	0.00157974	0.00163079		0	0	0	-8.2416	0		0 days 00:01:00.000000000
404	2019-04-04 03:53:00	0	0	92	0	26	1	1.33333	0.00158794	0.00159213	0.145952	0	0	0	-8.23671	0.3		0 days 00:01:00.000000000
405	2019-04-04 03:54:00	0	0	92	0	26	1	9.33333	0.00154652	0.00157991	0.120045	0	0	0	-8.23499	0.3		0 days 00:01:00.000000000
406	2019-04-04 03:55:00	0	0	92	0	26	1	144	0.00161816	0.00155955	0.00234852	0	0	0	-8.22771	0.2		0 days 00:01:00.000000000
407	2019-04-04 03:56:00	0	0	92	0	26	1	38	0.00157684	0.00162046	0.0538562	0	0	0	-8.20619	0.4		0 days 00:01:00.000000000
408	2019-04-04 03:57:00	0	0	92	0	26	1	29.3333	0.00160925	0.00197726		0	0	0	-8.21691	0		0 days 00:01:00.000000000
409	2019-04-04 03:58:00	0	0	92	0	26	1	6.66667	0.00155084	0.00202558	0.00113602	0	0	0	-8.20155	0.5		0 days 00:01:00.000000000
410	2019-04-04 03:59:00	0	0	92	0	26	1	16.6667	0.00160334	0.00182881	0.0717578	0	0	0	-8.20636	0.3		0 days 00:01:00.000000000
411	2019-04-04 04:01:00	0	0	92	1	26	1	10.7143										0 days 00:02:00.000000000
412	2019-04-04 04:02:00	0	0	92	1	26	1	2.66667										0 days 00:01:00.000000000
413	2019-04-04 04:03:00	0	0	92	1	26	1	0										0 days 00:01:00.000000000
414	2019-04-04 06:40:00	0	0	90	18.625	26	1	2.5										0 days 02:37:00.000000000
415	2019-04-04 06:41:00	0	0	90	18	26	1	1.66667										0 days 00:01:00.000000000
416	2019-04-04 09:51:00	54.2	13	91	3.33333	35	1	8										0 days 03:10:00.000000000
417	2019-04-04 09:52:00	55.4667	18.7333	91	0.2	35	1	52										0 days 00:01:00.000000000
418	2019-04-04 09:53:00	57.7333	19	91	0	35	1	43.3333										0 days 00:01:00.000000000
419	2019-04-04 09:54:00	58.3333	20	91	0.266667	35	1	56.6667	0.00498327	0.00441443	0.020474	58.2308	0	20	43.3444	1		0 days 00:01:00.000000000
420	2019-04-04 09:55:00	60.4667	18.5333	91	0	35	1	32	0.00424608	0.00530479	0.0256441	60.4615	0	18.4615	42.4141	1		0 days 00:01:00.000000000
421	2019-04-04 09:56:00	56.8	19.2	91	0	35	1	66.6667	0.00503736	0.00479663	0.0228219	56.6923	0	19.2308	44.0861	1		0 days 00:01:00.000000000
422	2019-04-04 09:57:00	54.8	18.6667	91	0	35	1	64.6667	0.00478018	0.00501334	0.0241791	54.7692	0	18.6923	44.6779	1		0 days 00:01:00.000000000
423	2019-04-04 09:58:00	55.9333	19	91	0	35	1	41.3333	0.00540132	0.00492723	0.0209891	55.8462	0	19	42.8401	1		0 days 00:01:00.000000000
424	2019-04-04 09:59:00	57.3333	18.0667	91	0	35	1	13.3333	0.0080916	0.00709649	0.0292696	57.3077	0	18.0769	41.7791	1		0 days 00:01:00.000000000
425	2019-04-04 10:00:00	58.9333	19.3333	91	0	35	1	10.6667	0.00863564	0.00857819	0.0181367	58.9231	0	19.3846	40.8754	1		0 days 00:01:00.000000000
426	2019-04-04 10:01:00	60.4	19.7333	91	0	35	1	22.6667	0.00934598	0.00925097	0.0208886	60.3846	0	19.6923	40.0952	1		0 days 00:01:00.000000000
427	2019-04-04 10:02:00	60.9333	19.5333	91	0	35	1	64.6667	0.00743174	0.00891347	0.0154239	60.9231	0	19.5385	41.7556	1		0 days 00:01:00.000000000
428	2019-04-04 10:03:00	63.4667	16.5333	91	0	35	1	72	0.00652473	0.00732078	0.0163846	63.5385	0	16.3846	41.983	1		0 days 00:01:00.000000000
429	2019-04-04 10:04:00	68.2	14.1333	91	0.933333	35	1	46.6667	0.0132309	0.0102091	0.108474	67.7692	0	14.1538	19.4453	1		0 days 00:01:00.000000000
430	2019-04-04 10:05:00	72.5333	21.2667	91	1	35	1	32	0.0191391	0.0201357	0.161059	72.5385	0	21.5385	19.3182	1		0 days 00:01:00.000000000
431	2019-04-04 10:06:00	67.0667	17.1333	91	1	35	1	66.6667	0.0193541	0.021592	0.173199	66.6923	0	17	20.1348	1		0 days 00:01:00.000000000
432	2019-04-04 10:07:00	62.9333	14	91	1	35	1	194.667	0.0126758	0.018252	0.0202315	62.9231	0	13.9231	21.2568	1		0 days 00:01:00.000000000
433	2019-04-04 10:08:00	66.8	14.1333	91	1	35	1	57.3333	0.0111681	0.0133093	0.0148201	66.8461	0	14.0769	21.6453	1		0 days 00:01:00.000000000
434	2019-04-04 10:09:00	62.2667	15	91	1	35	1	48	0.013267	0.0128551	0.0744978	62.2308	0	14.8462	20.9523	1		0 days 00:01:00.000000000
435	2019-04-04 10:10:00	60.2	17.4667	91	1	35	1	28	0.0131606	0.0136917	0.019131	60.1538	0	17.4615	20.7462	1		0 days 00:01:00.000000000
436	2019-04-04 10:11:00	64.4286	16.7143	91	1	35	1	245.714										0 days 00:01:00.000000000
437	2019-04-04 10:12:00	64.6667	15.3333	91	1	35	1	296.923										0 days 00:01:00.000000000
438	2019-04-04 10:13:00	63.0769	15.5385	91	1	35	1	208.182										0 days 00:01:00.000000000
439	2019-04-04 10:14:00	63.2857	14.2857	91	1	35	1	20										0 days 00:01:00.000000000
440	2019-04-04 10:15:00	60.3333	15.8333	91	1	35	1	64.5455										0 days 00:01:00.000000000
441	2019-04-04 10:16:00	64.5	16.1667	91	1	35	1	47.2727										0 days 00:01:00.000000000
442	2019-04-04 10:25:00	46	18.6	91	0	35	1	6										0 days 00:09:00.000000000
443	2019-04-04 10:26:00	47.2	18.3333	91	0	35	1	48										0 days 00:01:00.000000000
444	2019-04-04 10:27:00	47.2667	20	91	0	35	1	10										0 days 00:01:00.000000000
445	2019-04-04 10:28:00	47.6667	22.2	91	0	35	1	11.3333	0.00456487	0.00631829	0.0454283	47.6154	0	22.2308	63.7289	1		0 days 00:01:00.000000000
446	2019-04-04 10:29:00	48	21.8667	91	0	35	1	0	0.00384592	0.00481621	0.0224453	48	0	21.8462	65.1395	1		0 days 00:01:00.000000000
447	2019-04-04 10:30:00	48.2667	21.1333	91	0	35	1	5.33333	0.00393062	0.00459668	0.0253325	48.2308	0	21.0769	63.8425	1		0 days 00:01:00.000000000
448	2019-04-04 10:31:00	48.4	23.7333	91	0	35	1	1.33333	0.00381739	0.00514888	0.0233918	48.3846	0	23.8462	63.7408	1		0 days 00:01:00.000000000
449	2019-04-04 10:32:00	49.4	23.5333	91	0	35	1	0.666667	0.00367358	0.00442616	0.0274442	49.3846	0	23.5385	63.6502	1		0 days 00:01:00.000000000
450	2019-04-04 10:33:00	50	23	91	0	35	1	14	0.00363847	0.00423019	0.0247219	50	0	23	64.0741	1		0 days 00:01:00.000000000
451	2019-04-04 10:34:00	50	23.9333	91	0	35	1	0.666667	0.00382688	0.00381749	0.0234668	50	0	24	64.0728	1		0 days 00:01:00.000000000
452	2019-04-04 10:35:00	50.3333	23.6	91	0	35	1	16	0.00371967	0.0037613	0.0234262	50.3846	0	23.6154	63.8486	1		0 days 00:01:00.000000000
453	2019-04-04 10:36:00	49.3333	23	90.2	0.8	35	1	0	0.00373963	0.00370078	0.022877	49.3077	0	23	63.6914	1		0 days 00:01:00.000000000
454	2019-04-04 10:37:00	49.8667	23.4667	90	1	35	1	4	0.00432352	0.00416275	0.028229	49.8462	0	23.5385	63.9009	1		0 days 00:01:00.000000000
455	2019-04-04 10:38:00	48.3333	21.6	90	1	35	1	44.6667	0.00401913	0.00436416	0.027946	48.3077	0	21.6154	64.3829	1		0 days 00:01:00.000000000
456	2019-04-04 10:39:00	48.8	22.3333	90	0.266667	35	1	36	0.00414053	0.00414588	0.0251747	48.8462	0	22.3077	64.5378	1		0 days 00:01:00.000000000
457	2019-04-04 10:40:00	47.8667	23	90	0	35	1	155.333	0.00393307	0.00403383	0.0253926	47.9231	0	23	64.5849	1		0 days 00:01:00.000000000
458	2019-04-04 10:41:00	45.6	22.0667	90	0	35	1	18.6667	0.0040587	0.00497754	0.0243738	45.6154	0	22.0769	64.6637	1		0 days 00:01:00.000000000
459	2019-04-04 10:42:00	45	21.0667	90	0	35	1	20	0.00387025	0.00442425	0.0276608	45	0	21	64.7866	1		0 days 00:01:00.000000000
460	2019-04-04 10:43:00	45	21.5333	90	0	35	1	56	0.00376575	0.00389517	0.0281737	45	0	21.5385	64.9576	1		0 days 00:01:00.000000000
461	2019-04-04 10:44:00	44.9333	20.8	90	0	35	1	17.3333	0.00437263	0.00402739	0.032848	45	0	20.7692	65.1655	1		0 days 00:01:00.000000000
462	2019-04-04 10:45:00	44.4667	20.2667	90	0	35	1	35.3333	0.00418716	0.00547742	0.0348172	44.4615	0	20.2308	65.2989	1		0 days 00:01:00.000000000
463	2019-04-04 10:46:00	44.4	19.3333	90	0	35	1	0	0.00370632	0.0053021	0.0444824	44.3077	0	19.3846	65.1799	1		0 days 00:01:00.000000000
464	2019-04-04 10:47:00	43.9333	18.9333	90	0	35	1	2	0.00320606	0.00366011	0.0382781	43.9231	0	18.9231	65.0873	1		0 days 00:01:00.000000000
465	2019-04-04 10:48:00	42.5333	19.3333	90	0	35	1	2	0.00283223	0.00305285	0.0416702	42.5385	0	19.3077	65.034	1		0 days 00:01:00.000000000
466	2019-04-04 10:49:00	42.2667	19	90	0	35	1	91.3333	0.00289783	0.00297234	0.0419425	42.2308	0	19	64.9732	1		0 days 00:01:00.000000000
467	2019-04-04 10:50:00	42.9333	18.5333	90	0	35	1	15.3333	0.0028881	0.00293084	0.0438094	43	0	18.5385	64.9782	1		0 days 00:01:00.000000000
468	2019-04-04 10:51:00	43.3333	19.6	90	0	35	1	16	0.00340329	0.00305208	0.0381716	43.3077	0	19.6154	65.008	1		0 days 00:01:00.000000000
469	2019-04-04 10:52:00	42.7333	19.3333	90	0	35	1	18.6667	0.00372178	0.00362178	0.0468216	42.6923	0	19.3846	65.0014	1		0 days 00:01:00.000000000
470	2019-04-04 10:53:00	43.2667	18.6667	90	0	35	1	28	0.00361835	0.00374727	0.0473615	43.2308	0	18.6923	65.0235	1		0 days 00:01:00.000000000
471	2019-04-04 10:54:00	44.0667	18.4667	90	0	35	1	74	0.00367105	0.00369442	0.0405566	44	0	18.4615	65.0552	1		0 days 00:01:00.000000000
472	2019-04-04 10:55:00	45.2	19.4667	90	0	35	1	18.6667	0.00399531	0.00384691	0.0402315	45.2308	0	19.4615	65.0805	1		0 days 00:01:00.000000000
473	2019-04-04 10:56:00	45.4667	19.2	90	0	35	1	6	0.00380583	0.00399118	0.0357777	45.4615	0	19.1538	65.101	1		0 days 00:01:00.000000000
474	2019-04-04 10:57:00	45.5333	19	90	0	35	1	38	0.00372799	0.00391734	0.0439515	45.4615	0	19	65.1003	1		0 days 00:01:00.000000000
475	2019-04-04 10:58:00	46.1333	19.4	90	0	35	1	13.3333	0.00342866	0.00429039	0.0335498	46.0769	0	19.3846	65.1188	1		0 days 00:01:00.000000000
476	2019-04-04 10:59:00	46.1333	19.1333	90	0	35	1	52	0.00312907	0.00425137	0.0388312	46.0769	0	19.0769	65.0919	1		0 days 00:01:00.000000000
477	2019-04-04 11:00:00	46.4	20	90	0	35	1	2	0.00343521	0.00350227	0.0347728	46.3846	0	20	65.1372	1		0 days 00:01:00.000000000
478	2019-04-04 11:01:00	46.6667	19.3333	90	0	35	1	26	0.00353913	0.00355527	0.0392634	46.6154	0	19.3077	65.1585	1		0 days 00:01:00.000000000
479	2019-04-04 11:02:00	45.9333	19.4667	90	0	35	1	14.6667	0.00369207	0.00363143	0.0368361	45.9231	0	19.4615	65.1668	1		0 days 00:01:00.000000000
480	2019-04-04 11:03:00	45.8	19	90	0	35	1	15.3333	0.00358199	0.00371829	0.0362567	45.7692	0	19	65.1684	1		0 days 00:01:00.000000000
481	2019-04-04 11:04:00	46.2667	19.7333	90	0.2	35	1	86.6667	0.00353413	0.00361118	0.0317567	46.2308	0	19.7692	65.1603	1		0 days 00:01:00.000000000
482	2019-04-04 11:05:00	46.2667	20.4	90	0.0666667	35	1	22.6667	0.00361039	0.00468682	0.0350026	46.2308	0	20.3846	65.175	1		0 days 00:01:00.000000000
483	2019-04-04 11:06:00	46.2667	20	90	0	35	1	13.3333	0.00345944	0.00392002	0.0396787	46.2308	0	20	65.1502	1		0 days 00:01:00.000000000
484	2019-04-04 11:07:00	46.6	19.8667	90	0	35	1	50	0.0034694	0.0034964	0.0321247	46.6154	0	19.9231	65.1537	1		0 days 00:01:00.000000000
485	2019-04-04 11:08:00	47.6667	20.7333	90	0	35	1	24.6667	0.00416731	0.00374384	0.0361774	47.6923	0	20.7692	65.2224	1		0 days 00:01:00.000000000
486	2019-04-04 11:09:00	47.8	20.6	90	0	35	1	18	0.00408865	0.00414059	0.0317635	47.8462	0	20.6154	65.2628	1		0 days 00:01:00.000000000
487	2019-04-04 11:10:00	47.2667	20.4	90	0	35	1	49.3333	0.00409476	0.00412662	0.0332762	47.2308	0	20.3846	65.2538	1		0 days 00:01:00.000000000
488	2019-04-04 11:11:00	47.2667	21	90	0	35	1	10.6667	0.00414562	0.00424786	0.0341524	47.2308	0	21	65.287	1		0 days 00:01:00.000000000
489	2019-04-04 11:12:00	46.6667	21	90	0	35	1	57.3333	0.00377275	0.00401015	0.0343751	46.6923	0	21	65.2595	1		0 days 00:01:00.000000000
490	2019-04-04 11:13:00	46.6	21	90	0	35	1	10	0.00382206	0.00375347	0.0346609	46.6154	0	21	65.2684	1		0 days 00:01:00.000000000
491	2019-04-04 11:14:00	47.2	20.3333	90	0	35	1	59.3333	0.00401199	0.00394263	0.0308527	47.2308	0	20.3077	65.2822	1		0 days 00:01:00.000000000
492	2019-04-04 11:15:00	46.8667	20.8	90	0	35	1	55.3333	0.00434516	0.00422051	0.0330125	46.9231	0	20.8462	65.3534	1		0 days 00:01:00.000000000
493	2019-04-04 11:16:00	47	20.2	90	0	35	1	82.6667	0.00436969	0.00468756	0.0321719	47	0	20.1538	65.3519	1		0 days 00:01:00.000000000
494	2019-04-04 11:17:00	47.2	20.0667	90	0	35	1	6	0.00429957	0.00466813	0.0357586	47.0769	0	20	65.3509	1		0 days 00:01:00.000000000
495	2019-04-04 11:18:00	60.4	19.2667	90	0.466667	35	1	36	0.011039	0.0100232	0.0762946	60.5385	0	19.3077	49.7769	1		0 days 00:01:00.000000000
496	2019-04-04 11:19:00	56.2667	16.3333	90	1	35	1	6.66667	0.0130444	0.0164872	0.187609	55.3077	0	16.3077	33.476	1		0 days 00:01:00.000000000
497	2019-04-04 11:20:00	58	15.3333	90	1	35	1	76.6667	0.00981757	0.0176757	0.0431192	57.7692	0	15.3077	48.3522	1		0 days 00:01:00.000000000
498	2019-04-04 11:21:00	56.5333	16.6667	90	1	35	1	48	0.00570649	0.00885051	0.0403084	56.2308	0	16.6923	48.6109	1		0 days 00:01:00.000000000
499	2019-04-04 11:22:00	61	18.0667	90	0.533333	35	1	92.6667	0.00600678	0.00826522	0.0497419	60.8462	0	18.0769	47.9368	1		0 days 00:01:00.000000000
500	2019-04-04 11:23:00	57.4	19.1333	90	0	35	1	165.333	0.0053071	0.00642068	0.0164954	57.3077	0	19.0769	48.3741	1		0 days 00:01:00.000000000
501	2019-04-04 11:24:00	57.3333	19.1333	90	0.933333	35	1	40.6667										0 days 00:01:00.000000000
502	2019-04-04 11:25:00	52.3333	18.4667	90	1	35	1	24										0 days 00:01:00.000000000
503	2019-04-04 11:26:00	53.2	19.1333	90	1	35	1	5.33333										0 days 00:01:00.000000000
504	2019-04-04 11:27:00	53.9333	20	90	1	35	1	13.3333	0.00474377	0.00450658	0.0258944	53.9231	0	20	50.7557	1		0 days 00:01:00.000000000
505	2019-04-04 11:28:00	56.2	20.7333	90	1	35	1	4	0.00460733	0.00467561	0.0201334	56.1538	0	20.6923	50.8193	1		0 days 00:01:00.000000000
506	2019-04-04 11:29:00	55.7333	21.3333	90	1	35	1	7.33333	0.00486803	0.00462491	0.0203933	55.5385	0	21.3077	51.0328	1		0 days 00:01:00.000000000
507	2019-04-04 11:30:00	53.3333	18.2667	90	1	35	1	7.33333	0.0119005	0.014094	0.121757	53.6154	0	18.2308	65.1657	1		0 days 00:01:00.000000000
508	2019-04-04 11:31:00	41.2667	20.4	90	1	35	1	30.6667	0.00315961	0.00845577	0.0299312	41.2308	0	20.5385	74.8074	1		0 days 00:01:00.000000000
509	2019-04-04 11:32:00	41.3333	20.4	90	1	35	1	12.6667	0.00286589	0.00323828	0.0349452	41.3077	0	20.3846	75.0188	1		0 days 00:01:00.000000000
510	2019-04-04 11:33:00	41.9333	20.1333	90	1	35	1	4.66667	0.00274479	0.0028994	0.0295223	41.9231	0	20.0769	75.0864	1		0 days 00:01:00.000000000
511	2019-04-04 11:34:00	40.8	19.1333	90	1	35	1	9.33333	0.00250934	0.00261772	0.0283389	40.4615	0	19.1538	75.1607	1		0 days 00:01:00.000000000
512	2019-04-04 11:35:00	44	18.0667	90	1	35	1	11.3333	0.002796	0.00331312	0.0604742	44	0	18	75.679	1		0 days 00:01:00.000000000
513	2019-04-04 11:36:00	41.0667	19.8667	90	1	35	1	28	0.00236714	0.00278007	0.0263903	41	0	19.9231	75.6919	1		0 days 00:01:00.000000000
514	2019-04-04 11:37:00	41	19.1333	90	1	35	1	6	0.00248568	0.00246635	0.0278629	41	0	19.1538	75.8045	1		0 days 00:01:00.000000000
515	2019-04-04 11:38:00	41	20	90	1	35	1	24	0.00240896	0.00245861	0.0319316	41	0	20	75.79	1		0 days 00:01:00.000000000
516	2019-04-04 11:39:00	41	20	90	1	35	1	214.667	0.00265681	0.00263584	0.0307714	41	0	20	75.7805	1		0 days 00:01:00.000000000
517	2019-04-04 11:40:00	41.4667	20.2667	90	1	35	1	39.3333	0.00260044	0.00292382	0.0344013	41.4615	0	20.2308	75.6995	1		0 days 00:01:00.000000000
518	2019-04-04 11:41:00	41.4667	20.2667	90	1	35	1	52.6667	0.00238858	0.00259962	0.0344771	41.4615	0	20.2308	75.6331	1		0 days 00:01:00.000000000
519	2019-04-04 11:42:00	41.6667	20.4	90	1	35	1	2	0.0022959	0.00237598	0.0290113	41.6923	0	20.3846	75.486	1		0 days 00:01:00.000000000
520	2019-04-04 11:43:00	42.1333	20.7333	90	1	35	1	8	0.00270478	0.00353343	0.0348172	42.0769	0	20.7692	75.4352	1		0 days 00:01:00.000000000
521	2019-04-04 11:44:00	42.2667	20.3333	90	1	35	1	92	0.00261224	0.00529039	0.0372885	42.2308	0	20.3077	75.4607	1		0 days 00:01:00.000000000
522	2019-04-04 11:45:00	42.4667	20	90	0.666667	35	1	8.66667	0.00254658	0.0037587	0.0348035	42.4615	0	20	75.4013	1		0 days 00:01:00.000000000
523	2019-04-04 11:46:00	46.9333	19.6	90	0.466667	35	1	12.6667	0.00489226	0.00441937	0.0492975	47.0769	0	19.6154	74.9223	1		0 days 00:01:00.000000000
524	2019-04-04 11:47:00	60.2	21	90	0.666667	35	1	48	0.0105042	0.0108515	0.0995885	58.9231	0	21	43.6862	1		0 days 00:01:00.000000000
525	2019-04-04 11:48:00	56.8667	21.8	89.2	0.866667	35	1	2.66667	0.00789124	0.0110003	0.0657732	56.7692	0	21.8462	41.322	1		0 days 00:01:00.000000000
526	2019-04-04 11:49:00	60.6667	21.4667	89	1	35	1	12	0.0060775	0.00802011	0.107322	60.4615	0	21.5385	40.8386	1		0 days 00:01:00.000000000
527	2019-04-04 11:50:00	59.2667	22.5333	89	1	35	1	1.33333	0.010172	0.0101696	0.0765903	59.3846	0	22.6154	41.3646	1		0 days 00:01:00.000000000
528	2019-04-04 11:51:00	59.2	20.3333	89	1	35	1	16	0.00713045	0.00997667	0.0185082	59.1538	0	20.3077	41.9288	1		0 days 00:01:00.000000000
529	2019-04-04 11:52:00	60.6667	22.4667	89	1	35	1	16	0.00614009	0.0070953	0.0243107	60.6154	0	22.4615	42.3032	1		0 days 00:01:00.000000000
530	2019-04-04 11:53:00	56	23.3333	89	1	35	1	9.33333	0.00544745	0.00667728	0.0982377	55.8462	0	23.3077	40.9432	1		0 days 00:01:00.000000000
531	2019-04-04 11:54:00	70.8667	23.3333	89	1	35	1	3.33333	0.0128821	0.0129961	0.168736	69.3846	0	23.3846	42.2139	1		0 days 00:01:00.000000000
532	2019-04-04 11:55:00	57.3333	21.0667	89	1	35	1	11.3333	0.00786034	0.0125454	0.0605063	57.3846	0	21	42.5497	1		0 days 00:01:00.000000000
533	2019-04-04 11:56:00	57.0667	23.7333	89	1	35	1	23.3333	0.00808723	0.0101636	0.0416058	57.0769	0	23.6923	42.9021	1		0 days 00:01:00.000000000
534	2019-04-04 11:57:00	55.9333	22.2667	89	1	35	1	44	0.00614084	0.00809543	0.0302001	55.8462	0	22.1538	43.4391	1		0 days 00:01:00.000000000
535	2019-04-04 11:58:00	54.4667	22.2	89	1	35	1	60	0.00523832	0.00591356	0.0303398	54.3846	0	22.2308	43.364	1		0 days 00:01:00.000000000
536	2019-04-04 11:59:00	56.7333	23.7333	89	1	35	1	30.6667	0.00544862	0.00585027	0.0300044	56.6923	0	23.7692	43.4289	1		0 days 00:01:00.000000000
537	2019-04-04 12:00:00	56.7333	22.2	89	1	35	1	62	0.00570668	0.00594672	0.0249294	56.7692	0	22.1538	43.5573	1		0 days 00:01:00.000000000
538	2019-04-04 12:01:00	59	22.8667	89	1	35	1	249.333	0.00685081	0.00610622	0.042065	59.0769	0	22.9231	44.306	1		0 days 00:01:00.000000000
539	2019-04-04 12:02:00	56.1333	23.7333	89	1	35	1	20	0.00651691	0.00691878	0.0239295	56.2308	0	23.7692	44.1234	1		0 days 00:01:00.000000000
540	2019-04-04 12:03:00	54.6667	23.2667	89	1	35	1	0	0.00554358	0.00601251	0.0292185	54.6923	0	23.2308	44.0666	1		0 days 00:01:00.000000000
541	2019-04-04 12:04:00	59.2	23.2	89	1	35	1	0										0 days 00:01:00.000000000
542	2019-04-04 12:05:00	55.6	20.2	89	1	35	1	6.66667										0 days 00:01:00.000000000
543	2019-04-04 12:06:00	64.9333	19.4667	89	1	35	1	48										0 days 00:01:00.000000000
544	2019-04-04 12:07:00	58.6	20.6667	89	1	35	1	20.6667	0.00333972	0.00406884	0.098277	58.6923	0	20.6923	43.1247	1		0 days 00:01:00.000000000
545	2019-04-04 12:08:00	83	21.7333	89	1	35	1	29.3333	0.00333657	0.00339296	0.251289	83.8461	0	21.6923	43.2061	1		0 days 00:01:00.000000000
546	2019-04-04 12:09:00	93.6	21.8667	89	1	35	1	11.3333	0.00343831	0.00337256	0.240425	93.9231	0	21.8462	42.87	1		0 days 00:01:00.000000000
547	2019-04-04 12:10:00	74.4667	21.8	89	1	35	1	59.3333	0.00352574	0.0036048	0.216528	74.4615	0	21.8462	42.9503	1		0 days 00:01:00.000000000
548	2019-04-04 12:11:00	57.6667	20	89	1	35	1	48.6667	0.00337197	0.00342926	0.091873	57.6154	0	20	43.0851	1		0 days 00:01:00.000000000
549	2019-04-04 12:12:00	58	19.8667	89	1	35	1	1.33333	0.00754769	0.00618159	0.0980714	58	0	19.8462	42.6867	1		0 days 00:01:00.000000000
550	2019-04-04 12:13:00	58.8	20.6667	89	1	35	1	12	0.0105406	0.00968047	0.064584	58.6923	0	20.6154	42.7561	1		0 days 00:01:00.000000000
551	2019-04-04 12:14:00	58.8667	20.9333	89	1	35	1	10	0.0117794	0.0147839	0.0591065	58.8462	0	21	41.6139	1		0 days 00:01:00.000000000
552	2019-04-04 12:15:00	64	20.9333	89	1	35	1	16.6667	0.0128982	0.0124492	0.118552	60.3077	0	21	40.8214	1		0 days 00:01:00.000000000
553	2019-04-04 12:16:00	69.6667	21.3333	89	1	35	1	48	0.0141968	0.0223062	0.111414	68.0769	0	21.3077	37.3348	1		0 days 00:01:00.000000000
554	2019-04-04 12:17:00	59.3333	22.1333	89	1	35	1	106	0.0124711	0.0176114	0.0245024	59.2308	0	22.1538	30.4716	1		0 days 00:01:00.000000000
555	2019-04-04 12:18:00	59.5333	22.1333	89	1.46667	35	1	18	0.0267465	0.0246853	0.0304467	59.7692	0	22.3077	34.8698	1		0 days 00:01:00.000000000
556	2019-04-04 12:19:00	48	21.2	89	2	35	1	66	0.00266284	0.0166284	0.0404807	47.8462	0	21.2308	42.7544	1		0 days 00:01:00.000000000
557	2019-04-04 12:20:00	44.4	22	89	2	35	1	22.6667	0.00222756	0.00370431	0.0641538	44.3077	0	22	42.7599	1		0 days 00:01:00.000000000
558	2019-04-04 12:21:00	44.9333	21.7333	89	2	35	1	68.6667	0.00263694	0.00246947	0.0373531	44.9231	0	21.7692	42.6876	1		0 days 00:01:00.000000000
559	2019-04-04 12:22:00	45.6	20.1333	89	2	35	1	14	0.00292099	0.00322779	0.0289214	45.5385	0	20.1538	42.6885	1		0 days 00:01:00.000000000
560	2019-04-04 12:23:00	45.3333	20.5333	89	2	35	1	40	0.00263624	0.00289953	0.0280878	45.3077	0	20.5385	42.7276	1		0 days 00:01:00.000000000
561	2019-04-04 12:24:00	49.0667	20.2667	89	2	35	1	18.6667	0.0102743	0.0128927	0.0633207	49	0	20.2308	-6.47519	1		0 days 00:01:00.000000000
562	2019-04-04 12:25:00	48.4	21.4667	89	2	35	1	58	0.00823596	0.0106391	0.0283562	48.3846	0	21.4615	-6.89861	1		0 days 00:01:00.000000000
563	2019-04-04 12:26:00	48.1333	20.5333	89	3	35	1	1.33333	0.00785167	0.00799199	0.0239358	48.1538	0	20.5385	-7.07833	1		0 days 00:01:00.000000000
564	2019-04-04 12:27:00	47.2667	21.8667	89	3	35	1	27.3333	0.00810773	0.0079592	0.0323078	47.2308	0	21.8462	-7.48504	1		0 days 00:01:00.000000000
565	2019-04-04 12:28:00	47.1333	22.4667	89	3	35	1	17.3333	0.00898307	0.00843006	0.0247907	47.0769	0	22.4615	-7.28227	1		0 days 00:01:00.000000000
566	2019-04-04 12:29:00	48.0667	23	89	3	35	1	0.666667	0.0092293	0.00901278	0.0346886	48	0	23	-7.5595	1		0 days 00:01:00.000000000
567	2019-04-04 12:30:00	48.2667	22.5333	89	3	35	1	12	0.00876713	0.0094667	0.0256572	48.2308	0	22.5385	-9.7328	1		0 days 00:01:00.000000000
568	2019-04-04 12:31:00	49	22.5333	89	3	35	1	70	0.00913916	0.00905989	0.0333771	48.9231	0	22.5385	-10.3929	1		0 days 00:01:00.000000000
569	2019-04-04 12:32:00	48.2667	23	89	3	35	1	18	0.00894122	0.00940237	0.0376645	48.2308	0	23	-11.8828	1		0 days 00:01:00.000000000
570	2019-04-04 12:33:00	47.4667	23	89	3	35	1	10.6667	0.00897488	0.00952279	0.0395249	47.4615	0	23	-12.0393	1		0 days 00:01:00.000000000
571	2019-04-04 12:34:00	47.2	21.4667	89	2.86667	35	1	32	0.00873126	0.00923538	0.0389352	47.1538	0	21.3846	-12.1834	1		0 days 00:01:00.000000000
572	2019-04-04 12:35:00	47.5333	22.6	89	2	35	1	63.3333	0.00832314	0.00874504	0.0334747	47.5385	0	22.6923	-12.2799	1		0 days 00:01:00.000000000
573	2019-04-04 12:36:00	49.8	22.4	89	2	35	1	3.33333	0.00836347	0.00851479	0.031865	49.7692	0	22.3846	-10.9715	1		0 days 00:01:00.000000000
574	2019-04-04 12:37:00	48.5333	22.4667	89	2	35	1	56	0.0079192	0.00851824	0.0290618	48.4615	0	22.4615	-10.0173	1		0 days 00:01:00.000000000
575	2019-04-04 12:38:00	48.4	22.9333	89	1.2	35	1	62	0.00757504	0.00790145	0.0215189	48.3846	0	23	-9.93185	1		0 days 00:01:00.000000000
576	2019-04-04 12:39:00	47.2667	23.6667	89	1	35	1	114.667	0.00787382	0.00783671	0.0225139	47.2308	0	23.6923	-9.88815	1		0 days 00:01:00.000000000
577	2019-04-04 12:40:00	47.8667	22.8667	89	1	35	1	42.6667	0.00752936	0.00779771	0.0313469	47.9231	0	22.9231	-9.37563	1		0 days 00:01:00.000000000
578	2019-04-04 12:41:00	47.0667	22.5333	89	1	35	1	81.3333	0.00794817	0.00783244	0.0279605	47	0	22.5385	-9.56151	1		0 days 00:01:00.000000000
579	2019-04-04 12:42:00	48.4667	22	89	1	35	1	36.6667	0.00820258	0.00814367	0.0288554	48.3846	0	22	-9.55797	1		0 days 00:01:00.000000000
580	2019-04-04 12:43:00	52	21	89	1	35	1	0	0.00959691	0.0104428	0.108525	51.9231	0	20.9231	-19.2797	1		0 days 00:01:00.000000000
581	2019-04-04 12:44:00	48.1333	22.4	89	1	35	1	54	0.00782746	0.00894165	0.0307454	48.0769	0	22.5385	-19.2576	1		0 days 00:01:00.000000000
582	2019-04-04 12:45:00	48	23.3333	89	0.466667	35	1	2	0.00780184	0.00829034	0.0301465	48	0	23.3077	-19.4054	1		0 days 00:01:00.000000000
583	2019-04-04 12:46:00	48.4	23.3333	89	0	35	1	9.33333	0.00767751	0.00787744	0.0337617	48.4615	0	23.3077	-19.5377	1		0 days 00:01:00.000000000
584	2019-04-04 12:47:00	48.9333	23.5333	89	0	35	1	8.66667	0.00781468	0.00772316	0.0326206	49	0	23.5385	-19.8707	1		0 days 00:01:00.000000000
585	2019-04-04 12:48:00	47.3333	23.6	89	0	35	1	12	0.00700061	0.00751704	0.0261049	47.2308	0	23.6154	-19.8157	1		0 days 00:01:00.000000000
586	2019-04-04 12:49:00	47.7333	23	89	0	35	1	10	0.00742659	0.0072963	0.0298775	47.6923	0	23	-20.0013	1		0 days 00:01:00.000000000
587	2019-04-04 12:50:00	48.6	23	89	0	35	1	20.6667	0.00701307	0.00749464	0.0220146	48.6154	0	23	-20.0334	1		0 days 00:01:00.000000000
588	2019-04-04 12:51:00	48.2667	23.7333	89	0	35	1	8.66667	0.00658134	0.00703615	0.0344568	48.2308	0	23.7692	-20.1568	1		0 days 00:01:00.000000000
589	2019-04-04 12:52:00	50.6	22.3333	89	0	35	1	10.6667	0.00719741	0.0072983	0.0352945	50.6154	0	22.3077	-15.3099	1		0 days 00:01:00.000000000
590	2019-04-04 12:53:00	48.6	22.4	89	0	35	1	20	0.00612491	0.00689037	0.0240226	48.6154	0	22.3846	-15.4179	1		0 days 00:01:00.000000000
591	2019-04-04 12:54:00	46.4667	22.4667	89	0	35	1	30	0.00582576	0.00626161	0.0226945	46.3846	0	22.4615	-15.4319	1		0 days 00:01:00.000000000
592	2019-04-04 12:55:00	46.6	23	89	0	35	1	136.667	0.00583293	0.00590973	0.0156364	46.6154	0	23	-15.65	1		0 days 00:01:00.000000000
593	2019-04-04 12:56:00	47.1333	22.2667	89	0	35	1	92	0.00557358	0.00575378	0.0199675	47.0769	0	22.3077	-15.8217	1		0 days 00:01:00.000000000
594	2019-04-04 12:57:00	46.2667	21.2	89	0	35	1	124	0.0045606	0.00545898	0.0205351	46.2308	0	21.1538	-15.7505	1		0 days 00:01:00.000000000
595	2019-04-04 12:58:00	45	21.6	89	0	35	1	34.6667	0.00444843	0.0047586	0.0226807	45	0	21.6154	-15.6386	1		0 days 00:01:00.000000000
596	2019-04-04 12:59:00	43.8	19.6	89	0	35	1	4.66667	0.00380366	0.00412888	0.018268	43.8462	0	19.6154	-15.3767	1		0 days 00:01:00.000000000
597	2019-04-04 13:00:00	43	20	88.2	0	35	1	15.3333	0.00384473	0.00387656	0.0310445	43	0	20	-15.1706	1		0 days 00:01:00.000000000
598	2019-04-04 13:01:00	42.4667	20.8	88	0	35	1	71.3333	0.00382789	0.00386613	0.0279481	42.4615	0	20.8462	-15.1466	1		0 days 00:01:00.000000000
599	2019-04-04 13:02:00	42	20	88	0.2	35	1	14	0.00365665	0.003817	0.0312192	42	0	20	-15.0965	1		0 days 00:01:00.000000000
600	2019-04-04 13:03:00	42.4	19.3333	88	0	35	1	75.3333	0.00381245	0.00379902	0.0275839	42.3846	0	19.3077	-15.0484	1		0 days 00:01:00.000000000
601	2019-04-04 13:04:00	42.4667	17.6	88	0	35	1	12	0.0037836	0.00378277	0.0239565	42.4615	0	17.5385	-15.1003	1		0 days 00:01:00.000000000
602	2019-04-04 13:05:00	42.9333	18.8	88	0	35	1	28.6667	0.00409272	0.00391421	0.0234467	43	0	18.8462	-15.0555	1		0 days 00:01:00.000000000
603	2019-04-04 13:06:00	42.8667	19.8667	88	0	35	1	2.66667	0.00419136	0.004156	0.0267676	42.9231	0	19.8462	-15.1358	1		0 days 00:01:00.000000000
604	2019-04-04 13:07:00	43.0667	20.0667	88	0	35	1	4.66667	0.00423104	0.00419961	0.029587	43.0769	0	20.0769	-15.0892	1		0 days 00:01:00.000000000
605	2019-04-04 13:08:00	42.4	19.4667	88	0	35	1	226	0.00410109	0.00423239	0.0219467	42.3846	0	19.4615	-15.0014	1		0 days 00:01:00.000000000
606	2019-04-04 13:09:00	43	19.4	88	0	35	1	38.6667	0.00408812	0.00415235	0.023524	43	0	19.3846	-14.9865	1		0 days 00:01:00.000000000
607	2019-04-04 13:10:00	42.6	19.3333	88	0	35	1	2	0.00441239	0.00430077	0.0237292	42.6154	0	19.3077	-15.0545	1		0 days 00:01:00.000000000
608	2019-04-04 13:11:00	42.9333	19.6	88	0	35	1	2.66667	0.0042958	0.00451661	0.0235461	43	0	19.5385	-15.0176	1		0 days 00:01:00.000000000
609	2019-04-04 13:12:00	43.4667	20.3333	88	0	35	1	0.666667	0.00493248	0.0049309	0.0262236	43.5385	0	20.3077	-14.8868	1		0 days 00:01:00.000000000
610	2019-04-04 13:13:00	42.8	19.3333	88	0	35	1	1.33333	0.00461839	0.00497587	0.0294781	42.7692	0	19.3077	-14.8925	1		0 days 00:01:00.000000000
611	2019-04-04 13:14:00	43	18.4667	88	0	35	1	11.3333	0.00476251	0.00473354	0.0274881	43	0	18.4615	-14.988	1		0 days 00:01:00.000000000
612	2019-04-04 13:15:00	43.6	19.8	88	0	35	1	36	0.00445291	0.0046753	0.0241324	43.6154	0	19.8462	-15.0341	1		0 days 00:01:00.000000000
613	2019-04-04 13:16:00	43.4667	18.9333	88	0	35	1	26.6667	0.00437791	0.00449126	0.0220975	43.4615	0	18.9231	-14.991	1		0 days 00:01:00.000000000
614	2019-04-04 13:17:00	44.2667	20.4667	84.4667	0	35	1	0	0.00403255	0.00425157	0.0231095	44.2308	0	20.5385	-15.0854	1		0 days 00:01:00.000000000
615	2019-04-04 13:18:00	44.4667	20.8667	88	0	35	1	0.666667	0.00464975	0.00434044	0.0303878	44.4615	0	20.9231	-14.9938	1		0 days 00:01:00.000000000
616	2019-04-04 13:19:00	45	20.4667	88	0	35	1	4.66667	0.00440436	0.00455397	0.0304822	45	0	20.4615	-15.1013	1		0 days 00:01:00.000000000
617	2019-04-04 13:20:00	45.4	19.3333	88	0	35	1	8	0.00443936	0.00446502	0.0282575	45.3846	0	19.3077	-15.1301	1		0 days 00:01:00.000000000
618	2019-04-04 13:21:00	45.5333	20.9333	88	0	35	1	5.33333	0.00465742	0.00457952	0.0242495	45.5385	0	21	-15.3411	1		0 days 00:01:00.000000000
619	2019-04-04 13:22:00	45.8667	21.8	88	0	35	1	42	0.00488991	0.00482612	0.0346905	45.8462	0	21.8462	-15.283	1		0 days 00:01:00.000000000
620	2019-04-04 13:23:00	46	20.9333	88	0	35	1	142.667	0.00441735	0.00491812	0.0257366	46	0	21	-15.3482	1		0 days 00:01:00.000000000
621	2019-04-04 13:24:00	46.3333	21	88	0	35	1	296.667	0.00446823	0.00468262	0.0257355	46.3077	0	21	-15.438	1		0 days 00:01:00.000000000
622	2019-04-04 13:25:00	47	21.6	88	0	35	1	345.333	0.00454764	0.00450884	0.0269232	47	0	21.6154	-15.4791	1		0 days 00:01:00.000000000
623	2019-04-04 13:26:00	47.6	21.9333	88	0.133333	35	1	50.6667	0.00461556	0.00447684	0.0273211	47.5385	0	21.9231	-15.4234	1		0 days 00:01:00.000000000
624	2019-04-04 13:27:00	50.4	22.0667	88	0.0666667	35	1	69.3333	0.00625026	0.00546881	0.0316624	50.4615	0	22.0769	-14.9818	1		0 days 00:01:00.000000000
625	2019-04-04 13:28:00	47.4667	21.2	88	0	35	1	90.6667	0.00541158	0.00590692	0.0291485	47.5385	0	21.1538	-15.5668	1		0 days 00:01:00.000000000
626	2019-04-04 13:29:00	47	21.6	88	0	35	1	18	0.00560413	0.00554082	0.0287298	47	0	21.6154	-15.6367	1		0 days 00:01:00.000000000
627	2019-04-04 13:30:00	47	21.2	88	0	35	1	6	0.00542596	0.0055801	0.0287503	47	0	21.1538	-15.6225	1		0 days 00:01:00.000000000
628	2019-04-04 13:31:00	46.4	21.6	88	0.2	35	1	19.3333	0.00508225	0.00527257	0.0289399	46.3846	0	21.6154	-15.589	1		0 days 00:01:00.000000000
629	2019-04-04 13:32:00	48.8	21	88	0.666667	35	1	10	0.00608939	0.00572435	0.0317145	48.0769	0	21	-13.3597	1		0 days 00:01:00.000000000
630	2019-04-04 13:33:00	52.5333	22.2	88	0	35.9333	1	55.3333	0.00731881	0.00805733	0.0614608	52.3077	0	22.1538	3.5359	1		0 days 00:01:00.000000000
631	2019-04-04 13:34:00	48.5333	23.6	88	0.2	36	1	16	0.00697857	0.00753917	0.0256044	48.5385	0	23.5385	3.70376	1		0 days 00:01:00.000000000
632	2019-04-04 13:35:00	50.2	22.8	88	0.666667	36	1	188.667	0.0077442	0.00722771	0.0202421	50.2308	0	22.8462	6.30428	1		0 days 00:01:00.000000000
633	2019-04-04 13:36:00	51.6667	24.1333	88	0	36	1	124.667	0.00836822	0.00849297	0.029213	51.6154	0	24.0769	4.93587	1		0 days 00:01:00.000000000
634	2019-04-04 13:37:00	60.9333	23.2	88	0.733333	36	1	2.66667	0.0161764	0.0149942	0.0816225	61.0769	0	23.3077	0.851714	0.8		0 days 00:01:00.000000000
635	2019-04-04 13:38:00	63.9333	21.5333	88	1	36	1	4	0.00853085	0.0152574	0.0234776	64.1539	0	21.5385	0.372873	1		0 days 00:01:00.000000000
636	2019-04-04 13:39:00	54.5333	22.2	88	1	36	1	22.6667	0.00805477	0.0104694	0.0344506	54.5385	0	22.1538	3.14502	1		0 days 00:01:00.000000000
637	2019-04-04 13:40:00	54.7333	23.0667	88	1	36	1	5.33333	0.0082057	0.00943004	0.0254017	54.6923	0	23.0769	0.774155	1		0 days 00:01:00.000000000
638	2019-04-04 13:41:00	53.8667	23.7333	88	1	36	1	3.33333	0.00669662	0.00821842	0.0279643	53.9231	0	23.6923	-7.82627	1		0 days 00:01:00.000000000
639	2019-04-04 13:42:00	52.5333	24.2	88	1	36	1	7.33333	0.00625368	0.00706739	0.0271847	52.4615	0	24.2308	-7.90348	1		0 days 00:01:00.000000000
640	2019-04-04 13:43:00	54.6	22.6	88	1	36	1	85.3333	0.00723236	0.0104542	0.0418173	54.5385	0	22.5385	-9.51967	1		0 days 00:01:00.000000000
641	2019-04-04 13:44:00	54.4667	25.3333	88	1	36	1	123.333	0.00735088	0.00846969	0.0282142	54.3846	0	25.3846	-10.2547	1		0 days 00:01:00.000000000
642	2019-04-04 13:45:00	51.6667	23.7333	88	1	36	1	0	0.00712231	0.00753926	0.0294558	51.6154	0	23.6923	-10.0241	1		0 days 00:01:00.000000000
643	2019-04-04 13:46:00	52.5333	22.8667	88	1	36	1	60.6667	0.00709529	0.00738112	0.0249726	52.4615	0	22.9231	-10.0104	1		0 days 00:01:00.000000000
644	2019-04-04 13:47:00	58.5333	22.8667	88	1	36	1	157.333	0.0299249	0.0137551	0.0459184	58.1538	0	22.8462	4.10823	1		0 days 00:01:00.000000000
645	2019-04-04 13:48:00	72.7333	21.8	88	1	36	1	26	0.012949	0.0249864	0.0226707	72.7692	0	21.7692	28.9433	1		0 days 00:01:00.000000000
646	2019-04-04 13:49:00	72	20.4	88	0.533333	36	1	74	0.0398066	0.0317764	0.030905	71.8461	0.00220203	20.3846	30.1368	1		0 days 00:01:00.000000000
647	2019-04-04 13:50:00	53.4667	21.8667	88	0	36	1	2.66667	0.00567443	0.0263518	0.0696127	52.5385	0	21.9231	68.6453	1		0 days 00:01:00.000000000
648	2019-04-04 13:51:00	47.5333	23	88	0	36	1	10.6667	0.00583817	0.00897666	0.0439673	47.4615	0	23	67.5019	1		0 days 00:01:00.000000000
649	2019-04-04 13:52:00	49.1333	22.0667	88	0	36	1	24	0.00960687	0.00981851	0.05162	49	0	22.0769	57.0416	1		0 days 00:01:00.000000000
650	2019-04-04 13:53:00	46.8	21.5333	88	0	36	1	225.333	0.004326	0.00907053	0.0380526	46.8462	0	21.5385	47.8871	1		0 days 00:01:00.000000000
651	2019-04-04 13:54:00	45.3333	22	88	0	36	1	39.3333	0.00450354	0.00494275	0.0256101	45.3077	0	22	47.6577	1		0 days 00:01:00.000000000
652	2019-04-04 13:55:00	45.7333	21.4667	88	0	36	1	0	0.0044008	0.00446475	0.0280887	45.7692	0	21.4615	47.4928	1		0 days 00:01:00.000000000
653	2019-04-04 13:56:00	46	21.4667	88	0	36	1	58.6667	0.00408112	0.00427033	0.0166059	46	0	21.4615	47.2911	1		0 days 00:01:00.000000000
654	2019-04-04 13:57:00	45.2	21	88	0	36	1	56.6667	0.00423566	0.00420663	0.01964	45.1538	0	21	47.2008	1		0 days 00:01:00.000000000
655	2019-04-04 13:58:00	46	21	88	0	36	1	50.6667	0.00384325	0.00411516	0.0204103	46	0	21	47.1163	1		0 days 00:01:00.000000000
656	2019-04-04 13:59:00	46.0667	21.0667	88	0.2	36	1	17.3333	0.00352287	0.00374191	0.0209236	46	0	21	47.0937	1		0 days 00:01:00.000000000
657	2019-04-04 14:00:00	45.2667	20.5333	88	0	36	1	21.3333	0.00358824	0.00360223	0.0214875	45.2308	0	20.5385	47.0552	1		0 days 00:01:00.000000000
658	2019-04-04 14:01:00	44.8	21	88	0	36	1	58	0.00379655	0.00367521	0.0199721	44.8462	0	21	47.0798	1		0 days 00:01:00.000000000
659	2019-04-04 14:02:00	45.3333	20.5333	88	0	36	1	12.6667	0.00375047	0.00376311	0.0225681	45.3077	0	20.5385	46.9634	1		0 days 00:01:00.000000000
660	2019-04-04 14:03:00	45.6667	21	88	0	36	1	36.6667	0.0036616	0.00373958	0.0212762	45.6923	0	21	47.0368	1		0 days 00:01:00.000000000
661	2019-04-04 14:04:00	44.5333	20.2667	88	0	36	1	12.6667	0.00366305	0.00378707	0.0239189	44.5385	0	20.2308	47.0964	1		0 days 00:01:00.000000000
662	2019-04-04 14:05:00	44.5333	20	88	0	36	1	92.6667	0.00389947	0.00404508	0.0223427	44.5385	0	20	47.1347	1		0 days 00:01:00.000000000
663	2019-04-04 14:06:00	44.2	20.6667	88	0	36	1	123.333	0.00496304	0.00445071	0.0188344	44.1538	0	20.6923	47.5868	1		0 days 00:01:00.000000000
664	2019-04-04 14:07:00	43.9333	19.6	88	0	36	1	54.6667	0.00584151	0.00524999	0.0185163	44	0	19.6154	47.9774	1		0 days 00:01:00.000000000
665	2019-04-04 14:08:00	43.7333	19.2	88	0	36	1	45.3333	0.006802	0.00649843	0.0163157	43.7692	0	19.2308	48.1938	1		0 days 00:01:00.000000000
666	2019-04-04 14:09:00	43.4	20	88	0	36	1	79.3333	0.0067113	0.00691187	0.0218355	43.3846	0	20	48.1871	1		0 days 00:01:00.000000000
667	2019-04-04 14:10:00	43	19.2	88	0	36	1	24	0.00570344	0.00638398	0.0222884	43	0	19.1538	47.9783	1		0 days 00:01:00.000000000
668	2019-04-04 14:11:00	43.5333	18.9333	88	0	36	1	22	0.00666305	0.00634468	0.0178587	43.5385	0	19	48.0861	1		0 days 00:01:00.000000000
669	2019-04-04 14:12:00	43.6	20.7333	87.2	0	36	1	6.66667	0.00744297	0.00691683	0.01464	43.6154	0	20.7692	48.23	1		0 days 00:01:00.000000000
670	2019-04-04 14:13:00	44.6	20.0667	87	0	36	1	26	0.00621486	0.007662	0.0263193	44.5385	0	20.0769	48.091	1		0 days 00:01:00.000000000
671	2019-04-04 14:14:00	44.2	20.2667	87	0	36	1	16.6667	0.00489846	0.00594545	0.0246927	44.2308	0	20.3077	47.8953	1		0 days 00:01:00.000000000
672	2019-04-04 14:15:00	44	19.7333	87	0	36	1	2.66667	0.00527947	0.00529811	0.0195355	44	0	19.8462	47.9567	1		0 days 00:01:00.000000000
673	2019-04-04 14:16:00	44.4667	19.6667	87	0	36	1	73.3333	0.00586824	0.00543383	0.0176431	44.4615	0	19.6923	48.0679	1		0 days 00:01:00.000000000
674	2019-04-04 14:17:00	44.6667	20.6667	87	0	36	1	67.3333	0.00548132	0.00561158	0.018547	44.6923	0	20.6923	48.0894	1		0 days 00:01:00.000000000
675	2019-04-04 14:18:00	45	19.8667	87	0	36	1	10.6667	0.00605133	0.00593367	0.0174511	45	0	19.8462	48.2432	1		0 days 00:01:00.000000000
676	2019-04-04 14:19:00	45.2	20.6	87	0	36	1	14.6667	0.00509813	0.00567145	0.0210166	45.1538	0	20.6154	48.1932	1		0 days 00:01:00.000000000
677	2019-04-04 14:20:00	45.2667	20.4667	87	0	36	1	121.333	0.00571259	0.00601462	0.0184468	45.2308	0	20.4615	48.2353	1		0 days 00:01:00.000000000
678	2019-04-04 14:21:00	46.2	20.3333	87	0	36	1	23.3333	0.0054603	0.00630723	0.0265536	46.2308	0	20.3077	48.186	1		0 days 00:01:00.000000000
679	2019-04-04 14:22:00	46	22.6	87	0	36	1	34.6667	0.00500757	0.00536003	0.019298	46	0	22.6923	48.1824	1		0 days 00:01:00.000000000
680	2019-04-04 14:23:00	46.2	23	87	0	36	1	60.6667	0.00522772	0.00510967	0.0288444	46.2308	0	23	48.2008	1		0 days 00:01:00.000000000
681	2019-04-04 14:24:00	46	21.3333	87	0	36	1	2.66667	0.00499457	0.00505098	0.0199881	46	0	21.3077	48.2007	1		0 days 00:01:00.000000000
682	2019-04-04 14:25:00	46	22.2667	87	0	36	1	10.6667	0.00594041	0.00528217	0.0227918	46	0	22.2308	48.3749	1		0 days 00:01:00.000000000
683	2019-04-04 14:26:00	46.8	20.6667	87	0	36	1	207.333	0.005889	0.00597696	0.0256124	46.8462	0	20.6154	48.36	1		0 days 00:01:00.000000000
684	2019-04-04 14:27:00	46.8667	21.3333	87	0	36	1	157.333	0.00495446	0.00559897	0.0229567	46.9231	0	21.3077	48.3336	1		0 days 00:01:00.000000000
685	2019-04-04 14:28:00	46.8667	21.8667	87	0	36	1	179.333	0.00487727	0.00498011	0.0199678	46.9231	0	21.8462	48.3547	1		0 days 00:01:00.000000000
686	2019-04-04 14:29:00	46.9333	23.4	87	0	36	1	30	0.00515682	0.00516403	0.0268664	47	0	23.3846	48.3878	1		0 days 00:01:00.000000000
687	2019-04-04 14:30:00	46.6	23.4667	87	0	36.1333	1	0	0.00479451	0.00494589	0.0238526	46.6154	0	23.4615	48.3094	1		0 days 00:01:00.000000000
688	2019-04-04 14:31:00	46.5333	21.4	87	0	36.2	1	0	0.00525092	0.00507477	0.0194977	46.5385	0	21.4615	48.3943	1		0 days 00:01:00.000000000
689	2019-04-04 14:32:00	46.9333	20.6667	87	0	36.2667	1	44.6667	0.00466303	0.00495042	0.0211634	47	0	20.6154	48.3743	1		0 days 00:01:00.000000000
690	2019-04-04 14:33:00	46.9333	22.6	87	0	36.8667	1	3.33333	0.00472361	0.00492067	0.0261761	46.9231	0	22.6154	48.3662	1		0 days 00:01:00.000000000
691	2019-04-04 14:34:00	46.6	22.4667	87	0	37	1	44	0.00454275	0.00465295	0.0179841	46.6154	0	22.4615	48.317	1		0 days 00:01:00.000000000
692	2019-04-04 14:35:00	46.7333	23.8	87	0	37	1	24.6667	0.0044555	0.00452221	0.0231297	46.7692	0	23.8462	48.2782	1		0 days 00:01:00.000000000
693	2019-04-04 14:36:00	46.4667	22.0667	87	0	37	1	5.33333	0.00438917	0.00517396	0.0216483	46.4615	0	22.0769	48.2954	1		0 days 00:01:00.000000000
694	2019-04-04 14:37:00	46.2667	21.5333	87	0	37	1	38	0.00463751	0.00514915	0.0229311	46.2308	0	21.4615	48.3072	1		0 days 00:01:00.000000000
695	2019-04-04 14:38:00	45.5333	22.8	87	0	37	1	15.3333	0.00478884	0.00518985	0.022481	45.5385	0	22.8462	48.3329	1		0 days 00:01:00.000000000
696	2019-04-04 14:39:00	45.8667	23.9333	87	0	37	1	8.66667	0.00460653	0.00584497	0.0200202	45.9231	0	23.9231	48.2061	1		0 days 00:01:00.000000000
697	2019-04-04 14:40:00	45.8	21.8667	87	0	37	1	0.666667	0.00460735	0.00603413	0.0199033	45.8462	0	21.8462	48.2279	1		0 days 00:01:00.000000000
698	2019-04-04 14:41:00	45.3333	22.6667	87	0	37	1	10.6667	0.0045265	0.00478091	0.0219664	45.3077	0	22.6923	48.2098	1		0 days 00:01:00.000000000
699	2019-04-04 14:42:00	45.2667	22.6	87	0	37	1	10.6667	0.00449054	0.00447914	0.0304335	45.3077	0	22.6154	48.2049	1		0 days 00:01:00.000000000
700	2019-04-04 14:43:00	45.4667	22.3333	87	0	37	1	7.33333	0.00434096	0.0045405	0.0242883	45.4615	0	22.3077	48.0905	1		0 days 00:01:00.000000000
701	2019-04-04 14:44:00	45.2	22.9333	87	0	37	1	0.666667	0.00427675	0.00433799	0.0211314	45.1538	0	22.9231	48.1213	1		0 days 00:01:00.000000000
702	2019-04-04 14:45:00	46.3333	23.6	87	0	37	1	4.66667	0.00462346	0.00435356	0.032714	46.3077	0	23.6154	48.0822	1		0 days 00:01:00.000000000
703	2019-04-04 14:46:00	45.2667	22.4667	87	0	37	1	14	0.00508345	0.00485426	0.0264156	45.2308	0	22.4615	48.282	1		0 days 00:01:00.000000000
704	2019-04-04 14:47:00	45.8667	23.2667	87	0	37	1	16	0.00509272	0.0049931	0.0255574	45.9231	0	23.3077	48.2491	1		0 days 00:01:00.000000000
705	2019-04-04 14:48:00	45.8	21.8	87	0	37	1	3.33333	0.00583028	0.00545118	0.0201885	45.8462	0	21.7692	48.5071	1		0 days 00:01:00.000000000
706	2019-04-04 14:49:00	45.7333	22.6667	87	0	37	1	9.33333	0.00631428	0.00607086	0.0201147	45.6923	0	22.6923	48.5938	1		0 days 00:01:00.000000000
707	2019-04-04 14:50:00	45.4667	23.9333	87	0	37	1	7.33333	0.00591421	0.00619249	0.0237078	45.4615	0	24	48.5688	1		0 days 00:01:00.000000000
708	2019-04-04 14:51:00	46.7333	24	87	0	37	1	39.3333	0.00589495	0.00584988	0.031024	46.6923	0	24	48.4354	1		0 days 00:01:00.000000000
709	2019-04-04 14:52:00	58.2	20.4	87	0.6	37	1	12.6667	0.0191794	0.0101773	0.0575285	58.4615	0	20.4615	40.6347	0.9		0 days 00:01:00.000000000
710	2019-04-04 14:53:00	57.6667	19.1333	87	1	37	1	8	0.0104052	0.0216727	0.0386147	57.7692	0	19.1538	10.6936	1		0 days 00:01:00.000000000
711	2019-04-04 14:54:00	50.0667	23.3333	87	1	37	1	4	0.00890941	0.0116199	0.0340317	50	0	23.3077	9.23187	1		0 days 00:01:00.000000000
712	2019-04-04 14:55:00	48.1333	24	87	1	37	1	13.3333	0.010511	0.00973447	0.0267776	48.1538	0	24	9.06439	1		0 days 00:01:00.000000000
713	2019-04-04 14:56:00	46.1333	23.8667	87	1	37	1	0.666667	0.00964655	0.0102496	0.0304829	46.0769	0	23.9231	8.59883	1		0 days 00:01:00.000000000
714	2019-04-04 14:57:00	45.1333	23.8	87	1	37	1	58	0.007206	0.00907595	0.0229365	45.0769	0	23.7692	7.89837	1		0 days 00:01:00.000000000
715	2019-04-04 14:58:00	45	24.6667	87	1	37	1	86.6667	0.00582042	0.00712364	0.0225922	45	0	24.6923	7.57527	1		0 days 00:01:00.000000000
716	2019-04-04 14:59:00	45	25	87	1	37	1	18	0.00520001	0.00605656	0.0221838	45	0	25	7.43797	1		0 days 00:01:00.000000000
717	2019-04-04 15:00:00	45	25.4667	87	1	37	1	15.3333	0.00387557	0.00513451	0.0213004	45	0	25.4615	7.40945	1		0 days 00:01:00.000000000
718	2019-04-04 15:01:00	45	26.2	87	1	37	1	8.66667	0.00421795	0.00436754	0.0200751	45	0	26.1538	7.41612	1		0 days 00:01:00.000000000
719	2019-04-04 15:02:00	45.4	26	87	1	37	1	17.3333	0.00400354	0.00428588	0.021989	45.3846	0	26	7.39673	1		0 days 00:01:00.000000000
720	2019-04-04 15:03:00	45.7333	26.1333	87	1	37	1	55.3333	0.00395718	0.00410502	0.022263	45.7692	0	26.0769	7.39417	1		0 days 00:01:00.000000000
721	2019-04-04 15:04:00	46	26	87	1	37	1	7.33333	0.00384069	0.00409478	0.0210578	46	0	26	7.3765	1		0 days 00:01:00.000000000
722	2019-04-04 15:05:00	46	26.3333	87	1	37	1	28.6667	0.00372868	0.00392457	0.0224411	46	0	26.3077	7.34402	1		0 days 00:01:00.000000000
723	2019-04-04 15:06:00	47.3333	23.8667	87	1	37	1	70	0.00338268	0.00375332	0.0283723	47.3077	0	23.9231	7.25544	1		0 days 00:01:00.000000000
724	2019-04-04 15:07:00	46.2	24.2	87	1.26667	37	1	148	0.00477599	0.00447086	0.0210501	46.2308	0	24.3846	7.40932	1		0 days 00:01:00.000000000
725	2019-04-04 15:08:00	46	25.8667	87	2	37	1	26.6667	0.00413578	0.00467202	0.0217828	46	0	25.9231	7.44101	1		0 days 00:01:00.000000000
726	2019-04-04 15:09:00	46	26	87	2	37	1	31.3333	0.00457178	0.0045943	0.0209555	46	0	26	7.51422	1		0 days 00:01:00.000000000
727	2019-04-04 15:10:00	48.8667	24.8	87	2	37	1	4.66667	0.00346195	0.00422451	0.0321244	48.9231	0	24.7692	7.21859	1		0 days 00:01:00.000000000
728	2019-04-04 15:11:00	50.1333	25.8	87	2	37	1	18.6667	0.00355163	0.0038582	0.0312688	50.0769	0	25.9231	6.91561	1		0 days 00:01:00.000000000
729	2019-04-04 15:12:00	55.2667	27.1333	87	2	37	1	30.6667	0.00522182	0.00434608	0.0369363	55.2308	0	27.1538	7.29359	1		0 days 00:01:00.000000000
730	2019-04-04 15:13:00	53.6667	25.7333	87	2	37	1	1.33333	0.00425232	0.00611292	0.0352183	53.4615	0	25.6923	9.3596	1		0 days 00:01:00.000000000
731	2019-04-04 15:14:00	51.6667	25.4	87	2	37	1	34.6667	0.00389382	0.00452634	0.0233394	51.6923	0	25.3846	9.62697	1		0 days 00:01:00.000000000
732	2019-04-04 15:15:00	49.4	26.5333	87	2.6	37	1	99.3333	0.00495447	0.00451637	0.0297733	49.3846	0	26.6154	9.78848	1		0 days 00:01:00.000000000
733	2019-04-04 15:16:00	48.1333	24.9333	87	3	37	1	124	0.00522879	0.00512109	0.0315882	48.1538	0	25	9.93295	1		0 days 00:01:00.000000000
734	2019-04-04 15:17:00	46.6	23.0667	87	3	37	1	0	0.00471624	0.00531783	0.0265992	46.6154	0	23.0769	10.0972	1		0 days 00:01:00.000000000
735	2019-04-04 15:18:00	46.4	23	87	3	37	1	14.6667	0.00413656	0.00483244	0.0315387	46.3077	0	23	10.1658	1		0 days 00:01:00.000000000
736	2019-04-04 15:19:00	46.4667	25.3333	87	3	37.8667	1	6.66667	0.0046931	0.00465185	0.0259119	46.4615	0	25.3846	10.222	1		0 days 00:01:00.000000000
737	2019-04-04 15:20:00	45.6667	25	87	3	38	1	56	0.00502732	0.00514486	0.0235159	45.6923	0	25	10.4681	1		0 days 00:01:00.000000000
738	2019-04-04 15:21:00	45.8	25.2667	87	3	38	1	14	0.00441643	0.00483729	0.023126	45.8462	0	25.2308	10.5074	1		0 days 00:01:00.000000000
739	2019-04-04 15:22:00	46	25	87	3	38	1	0	0.00463443	0.00470557	0.022268	46	0	25	10.5886	1		0 days 00:01:00.000000000
740	2019-04-04 15:23:00	47.2667	25.6	87	4	38	1	4	0.0042382	0.00460415	0.0281535	47.3077	0	25.6154	10.5323	1		0 days 00:01:00.000000000
741	2019-04-04 15:24:00	46.1333	25.9333	86.2667	4	38	1	24	0.00456155	0.00467275	0.0193901	46.0769	0	26	10.6765	1		0 days 00:01:00.000000000
742	2019-04-04 15:25:00	46.7333	25.2667	86	4	38	1	41.3333	0.00449204	0.00466587	0.0225201	46.7692	0	25.2308	10.7348	1		0 days 00:01:00.000000000
743	2019-04-04 15:26:00	47.8	25.0667	86	4	38	1	25.3333	0.00372012	0.00444616	0.0307007	47.7692	0	25.2308	10.5911	1		0 days 00:01:00.000000000
744	2019-04-04 15:27:00	52.0667	23.2667	86	4	38	1	72.6667	0.00666182	0.00553401	0.0395274	52.0769	0	23.2308	14.1297	1		0 days 00:01:00.000000000
745	2019-04-04 15:28:00	47.3333	24.2667	86	4	38	1	19.3333	0.00661245	0.00675544	0.0218837	47.3077	0	24.2308	14.5562	1		0 days 00:01:00.000000000
746	2019-04-04 15:29:00	47	24.5333	86	4	38	1	49.3333	0.00595358	0.00650001	0.0216327	47	0	24.5385	14.2527	1		0 days 00:01:00.000000000
747	2019-04-04 15:30:00	47.4667	23.4	86	4.4	38	1	84	0.00531939	0.00572865	0.018841	47.4615	0	23.3077	13.8082	1		0 days 00:01:00.000000000
748	2019-04-04 15:31:00	47.2667	25.0667	86	5	38	1	10	0.00487428	0.00525488	0.0203011	47.2308	0	25.0769	13.5118	1		0 days 00:01:00.000000000
749	2019-04-04 15:32:00	47.2667	25.2	86	5	38	1	0.666667	0.00480265	0.00491124	0.0184601	47.2308	0	25.1538	13.2874	1		0 days 00:01:00.000000000
750	2019-04-04 15:33:00	47.5333	26.1333	86	5	38	1	24	0.00494528	0.00502315	0.0195867	47.5385	0	26.0769	13.0011	1		0 days 00:01:00.000000000
751	2019-04-04 15:34:00	58.7333	22.2667	86	5	38	1	75.3333	0.0116887	0.00935761	0.0858537	59.0769	0	22.1538	45.6502	1		0 days 00:01:00.000000000
752	2019-04-04 15:35:00	55.4667	19.8	86	5	38	1	12.6667	0.00587545	0.0103378	0.0403112	55.3077	0	19.6923	62.4873	1		0 days 00:01:00.000000000
753	2019-04-04 15:36:00	53.4	23.4	86	5	38	1	166.667	0.00506563	0.00612438	0.0203703	53.4615	0	23.4615	62.5707	1		0 days 00:01:00.000000000
754	2019-04-04 15:37:00	52.4	26.1333	86	5	38	1	315.333	0.00483963	0.00494363	0.0222703	52.3846	0	26.1538	62.663	1		0 days 00:01:00.000000000
755	2019-04-04 15:38:00	50.4	26.4667	86	5.2	38	1	173.333	0.00496218	0.00492997	0.0207544	50.4615	0	26.4615	62.7314	1		0 days 00:01:00.000000000
756	2019-04-04 15:39:00	49.5333	23.8	86	5	38	1	0.666667	0.005099	0.00503671	0.0241907	49.5385	0	23.8462	62.7607	1		0 days 00:01:00.000000000
757	2019-04-04 15:40:00	49.9333	19.8667	86	5	38	1	1.33333	0.004738	0.00483986	0.0232564	49.9231	0	19.7692	62.7091	1		0 days 00:01:00.000000000
758	2019-04-04 15:41:00	50.8667	24.0667	86	4.86667	38	1	189.333	0.00485628	0.0048306	0.0306798	50.9231	0	24.0769	62.711	1		0 days 00:01:00.000000000
759	2019-04-04 15:42:00	49.7333	23.2667	86	4	38	1	40	0.00454567	0.00489343	0.0196529	49.6923	0	23.2308	62.7219	1		0 days 00:01:00.000000000
760	2019-04-04 15:43:00	48.3333	22.7333	86	4	38	1	239.333	0.00438401	0.00440845	0.0197653	48.3077	0	22.6923	62.6853	1		0 days 00:01:00.000000000
761	2019-04-04 15:44:00	48	21.0667	86	4	38	1	360	0.0046246	0.00452332	0.0159819	48	0	21.0769	62.6689	1		0 days 00:01:00.000000000
762	2019-04-04 15:45:00	48.9333	21.1333	86	3.2	38	1	164	0.00419839	0.00433974	0.0198081	48.9231	0	21.0769	62.6716	1		0 days 00:01:00.000000000
763	2019-04-04 15:46:00	49.1333	22.1333	86	3	38	1	260.667	0.00440036	0.00544067	0.0210107	49.0769	0	22.1538	62.6736	1		0 days 00:01:00.000000000
764	2019-04-04 15:47:00	49	23	86	3	38	1	313.333	0.00434193	0.00478046	0.0135453	49	0	23	62.6582	1		0 days 00:01:00.000000000
765	2019-04-04 15:48:00	50.2667	22.8667	86	2.53333	38	1	66.6667	0.00440746	0.0043082	0.0237008	50.2308	0	22.9231	62.6426	1		0 days 00:01:00.000000000
766	2019-04-04 15:49:00	53	23.4667	86	2	38	1	211.333	0.00437574	0.00442555	0.0293633	53	0	23.5385	62.6502	1		0 days 00:01:00.000000000
767	2019-04-04 15:50:00	54.2	24.1333	86	2	38	1	38										0 days 00:01:00.000000000
768	2019-04-04 15:51:00	59.1333	24.8	86	2	38	1	65.3333										0 days 00:01:00.000000000
769	2019-04-04 15:52:00	53.4	25.4667	86	2	38	1	152										0 days 00:01:00.000000000
770	2019-04-04 15:53:00	53.6	25.6	86	2	38	1	26.6667	0.00355226	0.00383409	0.019605	53.6154	0	25.6154	55.793	1		0 days 00:01:00.000000000
771	2019-04-04 15:54:00	56.2667	25.2667	86	2	38	1	40.6667	0.00493204	0.00501726	0.0461864	56.1538	0	25.3077	57.8729	1		0 days 00:01:00.000000000
772	2019-04-04 15:55:00	52.8667	25.2	86	2.46667	38	1	44	0.0040702	0.00515469	0.0187747	52.8462	0	25.2308	59.0202	1		0 days 00:01:00.000000000
773	2019-04-04 15:56:00	51.2	25.8	86	2	38	1	56.6667	0.00392572	0.00417214	0.0281264	51.0769	0	25.8462	59.0135	1		0 days 00:01:00.000000000
774	2019-04-04 15:57:00	50.1333	24.4667	86	2	38	1	6.66667	0.00408686	0.00400353	0.0279764	50.1538	0	24.3846	58.91	1		0 days 00:01:00.000000000
775	2019-04-04 15:58:00	49.9333	24	86	2	38	1	56.6667	0.00404903	0.00407228	0.0225562	49.9231	0	24	58.8857	1		0 days 00:01:00.000000000
776	2019-04-04 15:59:00	49.8667	23.4667	86	1.8	38	1	53.3333	0.00415728	0.00444213	0.02411	49.9231	0	23.4615	58.7946	1		0 days 00:01:00.000000000
777	2019-04-04 16:00:00	49.0667	23.8667	86	1	38	1	127.333	0.00388365	0.00466978	0.0156705	49	0	23.8462	58.7755	1		0 days 00:01:00.000000000
778	2019-04-04 16:01:00	48.8	24.6667	86	1	38	1	217.333	0.00387991	0.00402286	0.0194137	48.8462	0	24.6923	58.6827	1		0 days 00:01:00.000000000
779	2019-04-04 16:02:00	49.0667	23.6	86	1	38	1	25.3333	0.00374364	0.0041583	0.0190762	49	0	23.6154	58.6873	1		0 days 00:01:00.000000000
780	2019-04-04 16:03:00	49	24.4667	86	1	38	1	136	0.00354027	0.00410932	0.0192059	49	0	24.4615	58.6727	1		0 days 00:01:00.000000000
781	2019-04-04 16:04:00	49.0667	22.9333	86	1	38	1	289.333	0.00351352	0.0045298	0.0136623	49	0	22.9231	58.6482	1		0 days 00:01:00.000000000
782	2019-04-04 16:05:00	49.7333	24.0667	86	1	38	1	37.3333	0.00366328	0.00387779	0.0226528	49.7692	0	24.0769	58.6573	1		0 days 00:01:00.000000000
783	2019-04-04 16:06:00	51.7333	24.9333	86	0.4	38	1	48.6667	0.00399358	0.00400245	0.0374671	51.6923	0	25	58.7627	1		0 days 00:01:00.000000000
784	2019-04-04 16:07:00	49.4	25.1333	86	0.2	38	1	2	0.00362374	0.0038656	0.0183314	49.3846	0	25.0769	58.786	1		0 days 00:01:00.000000000
785	2019-04-04 16:08:00	49.4667	24.3333	86	0	38	1	4.66667	0.00407061	0.00385989	0.0157868	49.4615	0	24.3077	58.7674	1		0 days 00:01:00.000000000
786	2019-04-04 16:09:00	49.3333	23.6	86	0	38	1	13.3333	0.00380971	0.00390538	0.0169306	49.3077	0	23.6154	58.7604	1		0 days 00:01:00.000000000
787	2019-04-04 16:10:00	50.2	24.1333	86	0	38	1	20	0.00398618	0.00393702	0.0191999	50.1538	0	24.1538	58.766	1		0 days 00:01:00.000000000
788	2019-04-04 16:11:00	49.8667	24.6	86	0	38	1	139.333	0.00361472	0.00389382	0.0176175	49.8462	0	24.6154	58.6985	1		0 days 00:01:00.000000000
789	2019-04-04 16:12:00	50.7333	25	86	0	38	1	26	0.003451	0.00357492	0.0198765	50.6923	0	25	58.713	1		0 days 00:01:00.000000000
790	2019-04-04 16:13:00	50.5333	24.1333	86	0	38	1	2.66667	0.00349828	0.00368104	0.0218318	50.4615	0	24.1538	58.6549	1		0 days 00:01:00.000000000
791	2019-04-04 16:14:00	49.4	23.5333	86	0.266667	38	1	0.666667	0.00347882	0.00351451	0.0153642	49.3846	0	23.4615	58.6446	1		0 days 00:01:00.000000000
792	2019-04-04 16:15:00	50	24.8	86	1	38	1	2.66667	0.00335834	0.00345014	0.0232146	50	0	24.8462	58.6408	1		0 days 00:01:00.000000000
793	2019-04-04 16:16:00	50.7333	25	86	1	38	1	13.3333	0.00342521	0.00336843	0.0182258	50.6923	0	25	58.6396	1		0 days 00:01:00.000000000
794	2019-04-04 16:17:00	51.1333	25	86	1	38	1	0	0.00387891	0.00368742	0.0259839	51.0769	0	25	58.6519	1		0 days 00:01:00.000000000
795	2019-04-04 16:18:00	50.5333	24.4	86	1	38	1	1.33333	0.00377423	0.00382215	0.0207053	50.5385	0	24.4615	58.6447	1		0 days 00:01:00.000000000
796	2019-04-04 16:19:00	50.3333	24.6667	86	1	38	1	70.6667	0.00357235	0.00369446	0.0267811	50.3846	0	24.6923	58.643	1		0 days 00:01:00.000000000
797	2019-04-04 16:20:00	49.5333	24.4	86	1	38	1	80	0.00371614	0.00365245	0.0120235	49.5385	0	24.4615	58.6158	1		0 days 00:01:00.000000000
798	2019-04-04 16:21:00	49.9333	23.5333	86	1	38	1	24.6667	0.00356467	0.00365096	0.0220629	49.9231	0	23.4615	58.647	1		0 days 00:01:00.000000000
799	2019-04-04 16:22:00	49.9333	24.2667	86	1	38	1	47.3333	0.00380477	0.00365159	0.020112	49.9231	0	24.3077	58.645	1		0 days 00:01:00.000000000
800	2019-04-04 16:23:00	50.6	23.3333	86	1	38	1	104	0.00374071	0.00381071	0.0184612	50.6154	0	23.2308	58.6202	1		0 days 00:01:00.000000000
801	2019-04-04 16:24:00	50.2	24.8	86	1	38	1	16.6667	0.00354983	0.00367744	0.0177512	50.1538	0	24.8462	58.6174	1		0 days 00:01:00.000000000
802	2019-04-04 16:25:00	50.4667	24.6667	86	1	38	1	0	0.00377656	0.00365556	0.0195747	50.3846	0	24.6923	58.6144	1		0 days 00:01:00.000000000
803	2019-04-04 16:26:00	52.9333	25.6667	86	1	38	1	4.66667	0.0037835	0.00375273	0.0334681	52.9231	0	25.6923	58.6761	1		0 days 00:01:00.000000000
804	2019-04-04 16:27:00	53.1333	25.0667	86	1	38	1	66	0.00374516	0.00383723	0.0258468	53.0769	0	25	58.6321	1		0 days 00:01:00.000000000
805	2019-04-04 16:28:00	55.2667	25	86	1	38	1	44	0.0043821	0.00472111	0.037031	55.2308	0	25	59.8096	1		0 days 00:01:00.000000000
806	2019-04-04 16:29:00	51.6	25.8667	86	1.13333	38	1	48	0.00451695	0.00461509	0.0259735	51.5385	0	25.9231	59.8637	1		0 days 00:01:00.000000000
807	2019-04-04 16:30:00	53.3333	25.1333	86	2	38	1	19.3333	0.00386268	0.00421983	0.0310824	53.3077	0	25.0769	59.9531	1		0 days 00:01:00.000000000
808	2019-04-04 16:31:00	57.7333	27.6	86	2	38	1	17.3333	0.00636657	0.00491799	0.016351	57.3077	0	27.6923	58.414	1		0 days 00:01:00.000000000
809	2019-04-04 16:32:00	59.2667	24.4667	86	2	38	1	8	0.00423625	0.0100767	0.0504986	59.1538	0	24.4615	45.1599	1		0 days 00:01:00.000000000
810	2019-04-04 16:33:00	55.9333	25.5333	86	2	38	1	43.3333	0.00418328	0.00581317	0.0172032	55.9231	0	25.6154	45.5416	1		0 days 00:01:00.000000000
811	2019-04-04 16:34:00	55.6	25.6	86	2	38	1	46	0.00432938	0.00427876	0.0124004	55.5385	0	25.6154	45.6856	1		0 days 00:01:00.000000000
812	2019-04-04 16:35:00	56.8667	26.6	86	2	38	1	42	0.00422461	0.00424963	0.0136305	56.9231	0	26.6154	45.7074	1		0 days 00:01:00.000000000
813	2019-04-04 16:36:00	55.8	26.6667	85.2667	2	38	1	3.33333	0.00414016	0.00426472	0.0217681	55.6923	0	26.6923	45.6776	1		0 days 00:01:00.000000000
814	2019-04-04 16:37:00	56.4	26.3333	85	2.6	38	1	28.6667	0.00391862	0.00401019	0.0254757	56.2308	0	26.3077	45.6887	1		0 days 00:01:00.000000000
815	2019-04-04 16:38:00	56.2667	25.3333	85	3	38	1	62.6667	0.00463251	0.0049293	0.0341134	56.0769	0	25.3077	47.5634	1		0 days 00:01:00.000000000
816	2019-04-04 16:39:00	58.2667	26.8667	85	3	38	1	12	0.0109267	0.00702556	0.0330593	58.0769	0	26.9231	31.9294	1		0 days 00:01:00.000000000
817	2019-04-04 16:40:00	56.7333	27	85	3	38	1	0	0.00754819	0.0120694	0.0353013	56.5385	0	27	-5.06882	1		0 days 00:01:00.000000000
818	2019-04-04 16:41:00	57.5333	27	85	3	38	1	3.33333	0.00746331	0.00852104	0.0257847	57.5385	0	27	-5.44394	1		0 days 00:01:00.000000000
819	2019-04-04 16:42:00	56.6	26.6667	85	3	38	1	13.3333	0.00713975	0.00750994	0.0248763	56.6154	0	26.6923	-5.66742	1		0 days 00:01:00.000000000
820	2019-04-04 16:43:00	58.5333	28	85	3	38	1	3.33333	0.0130386	0.00953747	0.0288511	58.1538	0	28	-1.07792	1		0 days 00:01:00.000000000
821	2019-04-04 16:44:00	69.9333	25.8667	85	3	38	1	18.6667	0.0357623	0.0326443	0.0372413	69.9231	0	25.8462	30.5729	1		0 days 00:01:00.000000000
822	2019-04-04 16:45:00	82.3333	25	85	3	38	1	57.3333	0.0107332	0.0267907	0.0228432	82.3846	0	25	37.8914	1		0 days 00:01:00.000000000
823	2019-04-04 16:46:00	85.3333	25.7333	85	2.73333	38	1	6	0.00679843	0.010694	0.0075028	85.3077	0	25.7692	38.4774	1		0 days 00:01:00.000000000
824	2019-04-04 16:47:00	81.8667	25.4667	85	2	38	1	123.333	0.0142669	0.0118831	0.0161376	81.7692	0.00052766	25.5385	20.4178	1		0 days 00:01:00.000000000
825	2019-04-04 16:48:00	77.3333	25.0667	85	2	38	1	36.6667	0.00997594	0.0124696	0.00640671	77.3846	0	25.0769	19.3587	1		0 days 00:01:00.000000000
826	2019-04-04 16:49:00	79.2	26	85	2	38	1	27.3333	0.0110939	0.0115066	0.00961482	79.0769	0	26	26.3562	1		0 days 00:01:00.000000000
827	2019-04-04 16:50:00	83	25.5333	85	1.06667	38	1	11.3333	0.00633924	0.0102746	0.00807412	83	0	25.5385	35.6918	1		0 days 00:01:00.000000000
828	2019-04-04 16:51:00	80	25.7333	85	1	38	1	55.3333	0.0055837	0.00619602	0.0096592	80.0769	0	25.7692	39.013	1		0 days 00:01:00.000000000
829	2019-04-04 16:52:00	74.2667	25.4667	85	1	38	1	20.6667	0.0049359	0.00669061	0.0126994	74.3077	0	25.4615	39.9692	1		0 days 00:01:00.000000000
830	2019-04-04 16:53:00	76.9333	26	85	1	38	1	112.667	0.00394583	0.00534315	0.0065402	76.8461	0	26	40.6822	1		0 days 00:01:00.000000000
831	2019-04-04 16:54:00	79.5333	25.8	85	1	38	1	38.6667	0.006364	0.0059644	0.00726155	79.5385	0	25.8462	40.6233	1		0 days 00:01:00.000000000
832	2019-04-04 16:55:00	75.9333	25.2	85	1	38	1	8.66667	0.00854071	0.00779764	0.00932071	76.1539	0	25.1538	30.0968	1		0 days 00:01:00.000000000
833	2019-04-04 16:56:00	74.2	24.8	85	0.666667	38	1	4.66667	0.00683581	0.0107752	0.0162584	74.3077	0	24.7692	42.2612	1		0 days 00:01:00.000000000
834	2019-04-04 16:57:00	73.8667	25.8	85	0	38	1	2.66667	0.0158045	0.0113327	0.0157496	73.8461	0	25.8462	23.2196	1		0 days 00:01:00.000000000
835	2019-04-04 16:58:00	79.2667	26.8	85	0.466667	38	1	48.6667	0.0313488	0.0261845	0.0388458	80.0769	0	26.7692	18.4879	1		0 days 00:01:00.000000000
836	2019-04-04 16:59:00	60.6667	26.6667	85	0.0666667	38	1	36.6667	0.0141513	0.023662	0.0515403	60.6154	0	26.6923	-1.17144	1		0 days 00:01:00.000000000
837	2019-04-04 17:00:00	54.8	24.7333	85	1	38	1	9.33333	0.0141088	0.0202216	0.0600593	54.6154	0	24.6923	9.52037	1		0 days 00:01:00.000000000
838	2019-04-04 17:01:00	52	26.3333	85	1	38	1	2.66667	0.0164884	0.0160649	0.053852	51.7692	0	26.4615	11.5197	1		0 days 00:01:00.000000000
839	2019-04-04 17:02:00	66.9333	23.4667	85	1	38	1	18	0.0238011	0.0246977	0.0280871	67.0769	0	23.4615	-9.10854	1		0 days 00:01:00.000000000
840	2019-04-04 17:03:00	76.0667	24.3333	85	1	38	1	12.6667	0.022092	0.0274925	0.0226809	76.2308	0	24.3077	-11.8033	1		0 days 00:01:00.000000000
841	2019-04-04 17:04:00	66.5333	25	85	1	38	1	46.6667	0.00554101	0.0148591	0.0202439	66.1539	0	25	-7.0289	1		0 days 00:01:00.000000000
842	2019-04-04 17:05:00	64.2667	25	85	1	38	1	25.3333	0.00567516	0.00622656	0.0145428	64.3077	0	25	-7.51089	1		0 days 00:01:00.000000000
843	2019-04-04 17:06:00	65	25.4	85	1	38	1	152	0.00507886	0.00562287	0.0106397	65	0	25.3846	-7.61306	1		0 days 00:01:00.000000000
844	2019-04-04 17:07:00	82	26.5333	85	1	38	1	34.6667	0.0394285	0.0177505	0.0869798	81.3846	0	26.5385	-2.91995	0.9		0 days 00:01:00.000000000
845	2019-04-04 17:08:00	88.2667	26.4667	85	1	37.1333	1	12	0.031612	0.0384656	0.0199504	88.0769	0	26.4615	-13.894	1		0 days 00:01:00.000000000
846	2019-04-04 17:09:00	91.9333	26.3333	85	1	37	1	54	0.0468799	0.0404917	0.0276245	91.7692	0	26.3846	6.69261	1		0 days 00:01:00.000000000
847	2019-04-04 17:10:00	86.7333	27.2	85	1	37	1	123.333	0.0125037	0.037394	0.0275097	86.3077	0	27.1538	43.5945	1		0 days 00:01:00.000000000
848	2019-04-04 17:11:00	75.3333	26.0667	85	1	38	1	368	0.0032986	0.0116074	0.0125937	75.3077	0	26	46.4879	1		0 days 00:01:00.000000000
849	2019-04-04 17:12:00	73.9333	24.8	85	1	38	1	75.3333	0.00596237	0.00509486	0.00970487	73.9231	0	24.8462	47.2554	1		0 days 00:01:00.000000000
850	2019-04-04 17:13:00	76.2667	26	85	1	38	1	10	0.00566878	0.00653798	0.011354	76.2308	0	26	51.0141	1		0 days 00:01:00.000000000
851	2019-04-04 17:14:00	69.7333	27	85	0.666667	38	1	0	0.00935391	0.0116271	0.0215293	69.5385	0	27	65.49	1		0 days 00:01:00.000000000
852	2019-04-04 17:15:00	72.8	27.1333	85	0	38	1	78.6667	0.00312808	0.00727269	0.0139051	72.8461	0	27.1538	62.9366	1		0 days 00:01:00.000000000
853	2019-04-04 17:16:00	71.4667	27.2667	85	0	38	1	100	0.00287344	0.00331746	0.00796481	71.4615	0	27.3077	62.9143	1		0 days 00:01:00.000000000
854	2019-04-04 17:17:00	72.0667	28	85	0	38	1	178	0.00392195	0.00378879	0.00775856	72.0769	0	28	62.1597	1		0 days 00:01:00.000000000
855	2019-04-04 17:18:00	72.2667	28	85	0	38	1	32	0.00279136	0.00456203	0.00620216	72.2308	0	28	61.864	1		0 days 00:01:00.000000000
856	2019-04-04 17:19:00	71.5333	28.7333	85	0	38	1	2.66667	0.00274046	0.00352395	0.00664176	71.6154	0	28.7692	61.7518	1		0 days 00:01:00.000000000
857	2019-04-04 17:20:00	72.3333	28	85	0	38	1	17.3333	0.00497113	0.00355941	0.00902165	72.3846	0	28	61.5536	1		0 days 00:01:00.000000000
858	2019-04-04 17:21:00	73.9333	27	85	0	38	1	0.666667	0.00460453	0.0060693	0.00839485	73.9231	0	27	61.4043	1		0 days 00:01:00.000000000
859	2019-04-04 17:22:00	72.4	27.0667	85	0	38	1	20	0.00326805	0.00493605	0.00910183	72.3846	0	27.0769	61.4659	1		0 days 00:01:00.000000000
860	2019-04-04 17:23:00	74.4667	27.2667	85	0	38	1	47.3333	0.0147386	0.00538888	0.00949242	74.2308	0	27.2308	59.2683	1		0 days 00:01:00.000000000
861	2019-04-04 17:24:00	61.2667	27.3333	85	1	38	1	26	0.00577237	0.0182612	0.0814349	60.3846	0	27.3846	-50.6407	1		0 days 00:01:00.000000000
862	2019-04-04 17:25:00	48.7333	26.8667	85	1	38	1	40	0.00265307	0.00777491	0.0419159	48.6154	0	26.9231	-50.0432	1		0 days 00:01:00.000000000
863	2019-04-04 17:26:00	49	27	85	1	38	1	131.333	0.00259037	0.00267664	0.0271803	49	0	27	-49.8128	1		0 days 00:01:00.000000000
864	2019-04-04 17:27:00	49.6	27	85	1	38	1	25.3333	0.0028361	0.0027077	0.0293002	49.5385	0	27	-50.1314	1		0 days 00:01:00.000000000
865	2019-04-04 17:28:00	49.1333	27	85	1	38	1	18.6667	0.00299112	0.00298425	0.0232437	49.0769	0	27	-50.649	1		0 days 00:01:00.000000000
866	2019-04-04 17:29:00	50.5333	27	85	1	38	1	2.66667	0.00309172	0.00306851	0.0248135	50.5385	0	27	-50.6694	1		0 days 00:01:00.000000000
867	2019-04-04 17:30:00	51.3333	27	85	1	38	1	50.6667	0.00313571	0.00312051	0.0241145	51.3077	0	27	-50.629	1		0 days 00:01:00.000000000
868	2019-04-04 17:31:00	51.6	27	85	1	38	1	13.3333	0.0032542	0.00317683	0.0265054	51.6154	0	27	-50.5471	1		0 days 00:01:00.000000000
869	2019-04-04 17:32:00	52.4667	27	85	1	38	1	0	0.00272165	0.00301111	0.0240788	52.4615	0	27	-50.5145	1		0 days 00:01:00.000000000
870	2019-04-04 17:33:00	53.2667	27	85	1	38	1	0	0.00281345	0.00280358	0.0223926	53.2308	0	27	-50.4395	1		0 days 00:01:00.000000000
871	2019-04-04 17:34:00	55.7333	27	85	1	38	1	56.6667	0.018694	0.00594703	0.0318804	55.2308	0	27	-39.5186	1		0 days 00:01:00.000000000
872	2019-04-04 17:35:00	68.2667	25	85	1	38	1	82	0.019329	0.0314003	0.040514	68.3846	0	25	44.0189	1		0 days 00:01:00.000000000
873	2019-04-04 17:36:00	72.0667	25.6	85	1	38	1	135.333	0.00630811	0.017693	0.0175485	72	0	25.6923	51.8421	1		0 days 00:01:00.000000000
874	2019-04-04 17:37:00	78.6667	24.6667	85	1	38	1	36	0.0146674	0.0121792	0.0176214	78.6154	0	24.6923	18.5266	1		0 days 00:01:00.000000000
875	2019-04-04 17:38:00	83.7333	25	85	1	38	1	77.3333	0.0108743	0.0127211	0.0118726	83.7692	0	25	15.9513	1		0 days 00:01:00.000000000
876	2019-04-04 17:39:00	80.1333	25.4	85	1	38	1	0	0.0104993	0.0114909	0.00740154	80.0769	0	25.3846	10.7582	1		0 days 00:01:00.000000000
877	2019-04-04 17:40:00	79.8	25.2	85	0	38	1	36.6667	0.0125389	0.0113415	0.00792772	80	0	25.2308	11.8539	1		0 days 00:01:00.000000000
878	2019-04-04 17:41:00	77.7333	25	85	0	38	1	0	0.0128203	0.0130845	0.0143014	77.7692	0	25	13.4474	1		0 days 00:01:00.000000000
879	2019-04-04 17:42:00	77.9333	25.2667	85	0	38	1	58	0.0133597	0.0140155	0.0125683	77.9231	0	25.2308	15.7006	1		0 days 00:01:00.000000000
880	2019-04-04 17:43:00	78.6	25	85	0	38	1	54.6667	0.0103645	0.0128737	0.010773	78.5385	0	25	16.8369	1		0 days 00:01:00.000000000
881	2019-04-04 17:44:00	79.9333	25.1333	85	0	38	1	251.333	0.0103774	0.011492	0.00756865	79.9231	0	25.0769	14.9888	1		0 days 00:01:00.000000000
882	2019-04-04 17:45:00	78	26.6667	85	0	38	1	122	0.00867035	0.00982838	0.00795026	78	0	26.6923	17.3208	1		0 days 00:01:00.000000000
883	2019-04-04 17:46:00	80.0667	25.4	85	0	38	1	2.66667	0.0091385	0.00922039	0.0114243	80.0769	0	25.3846	18.3321	1		0 days 00:01:00.000000000
884	2019-04-04 17:47:00	79.7333	25.5333	85	0	38	1	0.666667	0.00857303	0.0102816	0.00761295	79.6923	0	25.5385	33.6393	1		0 days 00:01:00.000000000
885	2019-04-04 17:48:00	77.6667	25.6667	84.2667	0	38	1	3.33333	0.0132694	0.011784	0.0164008	77.6154	0	25.6923	20.5929	1		0 days 00:01:00.000000000
886	2019-04-04 17:49:00	76.7333	24.6	84	0	38	1	28.6667	0.0118589	0.0123878	0.0185965	76.7692	0	24.5385	19.0046	1		0 days 00:01:00.000000000
887	2019-04-04 17:50:00	75.4	26	84	0	38	1	141.333	0.0099883	0.0109238	0.0100821	75.4615	0	26	18.5047	1		0 days 00:01:00.000000000
888	2019-04-04 17:51:00	75.6667	26	84	0	38	1	40.6667	0.00959516	0.0103271	0.00841318	75.6154	0	26	18.5082	1		0 days 00:01:00.000000000
889	2019-04-04 17:52:00	76.7333	25.8667	84	0	38	1	114	0.0110161	0.0105941	0.00874725	76.6923	0	25.9231	20.5148	1		0 days 00:01:00.000000000
890	2019-04-04 17:53:00	77.8667	25.6667	84	0	38	1	45.3333	0.0151787	0.0139616	0.0117287	77.8461	0	25.6154	15.7375	1		0 days 00:01:00.000000000
891	2019-04-04 17:54:00	80.4	26.8667	84	0	38	1	37.3333	0.011804	0.0146081	0.0113409	80.3846	0	26.9231	17.9932	1		0 days 00:01:00.000000000
892	2019-04-04 17:55:00	79.2	26.4	84	0	38	1	8	0.00964927	0.0118831	0.0113584	79.1539	0	26.3846	21.5345	1		0 days 00:01:00.000000000
893	2019-04-04 17:56:00	77.6	27.3333	84	0	38	1	21.3333	0.0118527	0.0101187	0.00761834	77.6154	0	27.3077	21.0425	1		0 days 00:01:00.000000000
894	2019-04-04 17:57:00	78.1333	27	84	0	38	1	0	0.0144846	0.0144237	0.00990417	78.0769	0	27	18.2641	1		0 days 00:01:00.000000000
895	2019-04-04 17:58:00	78.2667	26.6	84	0	38	1	17.3333	0.0106882	0.0132759	0.00628487	78.3077	0	26.6154	19.754	1		0 days 00:01:00.000000000
896	2019-04-04 17:59:00	77.4667	27.2	84	0	38	1	4.66667	0.0125847	0.0118739	0.00575786	77.4615	0	27.1538	19.637	1		0 days 00:01:00.000000000
897	2019-04-04 18:00:00	74.3333	26.4	84	0	38	1	55.3333	0.0143771	0.0145798	0.0248646	74.3846	0	26.3846	18.7077	1		0 days 00:01:00.000000000
898	2019-04-04 18:01:00	77.4667	25.8	84	0	38	1	104.667	0.0246581	0.0245347	0.0329484	77.3077	0	25.8462	30.5522	1		0 days 00:01:00.000000000
899	2019-04-04 18:02:00	79.1333	26.5333	84	0	38	1	393.333	0.00430117	0.0182104	0.0125428	79.3077	0	26.5385	48.9641	1		0 days 00:01:00.000000000
900	2019-04-04 18:03:00	79.2	26.1333	84	0	38	1	248.667	0.0114259	0.00820505	0.00581468	79.1539	0	26.0769	43.6015	1		0 days 00:01:00.000000000
901	2019-04-04 18:04:00	77.6	25.6667	84	0	38	1	125.333	0.0114383	0.0267032	0.0178298	77.5385	0	25.6154	39.4946	1		0 days 00:01:00.000000000
902	2019-04-04 18:05:00	73.4667	26.4	84	0	38	1	5.33333	0.00348442	0.0120675	0.0162673	73.4615	0	26.4615	48.583	1		0 days 00:01:00.000000000
903	2019-04-04 18:06:00	73.9333	25.3333	84	0	38	1	60.6667	0.00401537	0.00438814	0.0148371	73.9231	0	25.3077	50.4626	1		0 days 00:01:00.000000000
904	2019-04-04 18:07:00	74.1333	25.4	84	0	38	1	106	0.00262343	0.00373557	0.00883996	74.1539	0	25.3077	51.3545	1		0 days 00:01:00.000000000
905	2019-04-04 18:08:00	72.9333	26.9333	84	0	38	1	70.6667	0.00489575	0.00422787	0.00616229	73	0	27	51.7591	1		0 days 00:01:00.000000000
906	2019-04-04 18:09:00	71.6667	25.5333	84	0	38	1	142	0.0024887	0.00426604	0.00953651	71.6923	0	25.4615	52.806	1		0 days 00:01:00.000000000
907	2019-04-04 18:10:00	72.8	27.4	84	0	38	1	10.6667	0.00418634	0.00385471	0.00898857	72.7692	0	27.3846	54.2525	1		0 days 00:01:00.000000000
908	2019-04-04 18:11:00	69.2667	26.8667	84	0	38	1	14.6667	0.00529663	0.00595648	0.0201207	69.3846	0	26.9231	59.5605	1		0 days 00:01:00.000000000
909	2019-04-04 18:12:00	68.8	26.6	84	0	38	1	4	0.00443353	0.00565466	0.0137894	68.9231	0	26.6154	58.2485	1		0 days 00:01:00.000000000
910	2019-04-04 18:13:00	69.3333	26.6667	84	0	38	1	44	0.00612257	0.00625343	0.0141363	69.3077	0	26.6923	58.8977	1		0 days 00:01:00.000000000
911	2019-04-04 18:14:00	66.2	26.4	84	0	38	1	32	0.00395819	0.00544109	0.0187324	66.3077	0	26.3846	60.1802	1		0 days 00:01:00.000000000
912	2019-04-04 18:15:00	63.3333	26.8	84	0	38	1	74.6667	0.00406395	0.00465309	0.0227863	63.3846	0	26.8462	60.4215	1		0 days 00:01:00.000000000
913	2019-04-04 18:16:00	63.5333	27.2667	84	0	38	1	22	0.00925379	0.0049064	0.0246617	63.2308	0	27.3077	57.7491	1		0 days 00:01:00.000000000
914	2019-04-04 18:17:00	57.9333	27	84	0.933333	38	1	30	0.0188162	0.026868	0.0699785	57.2308	0	27	-15.6977	1		0 days 00:01:00.000000000
915	2019-04-04 18:18:00	51.3333	27	84	0	38	1	0.666667	0.00610237	0.0156304	0.034147	51.3846	0	27	-13.838	1		0 days 00:01:00.000000000
916	2019-04-04 18:19:00	52.0667	27	84	0	38	1	65.3333	0.0055359	0.0064805	0.0249782	52	0	27	-14.216	1		0 days 00:01:00.000000000
917	2019-04-04 18:20:00	52.6	27	84	0.133333	38	1	83.3333	0.00538158	0.0056008	0.0215699	52.6154	0	27	-14.1425	1		0 days 00:01:00.000000000
918	2019-04-04 18:21:00	53.2	27	84	0	38	1	61.3333	0.00496633	0.0053124	0.0215584	53.1538	0	27	-14.1012	1		0 days 00:01:00.000000000
919	2019-04-04 18:22:00	54.6	26	84	0	38	1	26	0.00509904	0.00506791	0.0174608	54.6154	0	26	-14.3809	1		0 days 00:01:00.000000000
920	2019-04-04 18:23:00	55.6	25.6	84	0	38	1	8	0.00548015	0.00532552	0.0180989	55.6154	0	25.5385	-13.9755	1		0 days 00:01:00.000000000
921	2019-04-04 18:24:00	56	27	84	0	38	1	0.666667	0.00532401	0.00548944	0.0181542	56	0	27	-13.633	1		0 days 00:01:00.000000000
922	2019-04-04 18:25:00	56.1333	26.3333	84	0	38	1	4	0.00514593	0.00532225	0.0161738	56.0769	0	26.3077	-13.6636	1		0 days 00:01:00.000000000
923	2019-04-04 18:26:00	56.8667	26.5333	84	0	38	1	48.6667	0.00524079	0.00513798	0.0171193	56.8462	0	26.5385	-13.585	1		0 days 00:01:00.000000000
924	2019-04-04 18:27:00	56.6	25.8667	84	0	38	1	5.33333	0.00488574	0.00527755	0.0168645	56.5385	0	25.9231	-13.7861	1		0 days 00:01:00.000000000
925	2019-04-04 18:28:00	56.6	26.9333	84	0	38	1	2.66667	0.00451076	0.00474922	0.0149431	56.6154	0	27	-13.9022	1		0 days 00:01:00.000000000
926	2019-04-04 18:29:00	56.8	27.6667	84	0	38	1	69.3333	0.00417867	0.00463949	0.0115227	56.8462	0	27.6923	-14.0556	1		0 days 00:01:00.000000000
927	2019-04-04 18:30:00	57	27.8	84	0.466667	38	1	45.3333	0.00399438	0.0042802	0.0095465	57	0	27.7692	-13.8413	1		0 days 00:01:00.000000000
928	2019-04-04 18:31:00	57.2	28.8667	84	1	38	1	6.66667	0.00368869	0.00416138	0.00697718	57.1538	0	28.9231	-13.8749	1		0 days 00:01:00.000000000
929	2019-04-04 18:32:00	57.9333	28.4	84	1	38	1	54.6667	0.00362114	0.00378906	0.010702	58	0	28.3846	-13.9318	1		0 days 00:01:00.000000000
930	2019-04-04 18:33:00	57.8667	28.6	84	1	38	1	0	0.00345365	0.00367929	0.0112023	57.9231	0	28.6154	-13.8813	1		0 days 00:01:00.000000000
931	2019-04-04 18:34:00	58.0667	29	84	1	38	1	9.33333	0.00336739	0.00346812	0.0127709	58	0	29	-13.7891	1		0 days 00:01:00.000000000
932	2019-04-04 18:35:00	58.8667	29	84	1	38	1	16.6667	0.00344727	0.00344619	0.0179439	58.9231	0	29	-13.7152	1		0 days 00:01:00.000000000
933	2019-04-04 18:36:00	60.4	29	84	1	38	1	32	0.00517395	0.00369396	0.0194575	59.9231	0	29	-13.0263	1		0 days 00:01:00.000000000
934	2019-04-04 18:37:00	65.9333	28.2667	84	1	38	1	46	0.00533793	0.00807957	0.0385201	66	0	28.3077	31.6622	1		0 days 00:01:00.000000000
935	2019-04-04 18:38:00	63.2	26.2	84	1	38	1	17.3333	0.00435521	0.0065276	0.0156557	63.1538	0	26.1538	34.4645	1		0 days 00:01:00.000000000
936	2019-04-04 18:39:00	61.0667	26.2667	84	1	38	1	52	0.00362264	0.0050219	0.022135	61.0769	0	26.2308	38.0637	1		0 days 00:01:00.000000000
[truncated: 8,302 more rows]

## Sheet: G8252
index	date	heart_rate	respiration_rate	battery	memory	skin_temperature	applied_status	impedance	gross-activity	trailing-activity	td-hrv	hr	magnitude-activity	respiration-rate	tilt	ecg-quality	cheyne-stokes	date_diff
[truncated: 8,356 more rows]

[truncated: 5 more sheets: G8410, G24650, G25197, G25250, G26293]
